# Supplementary material for: Multimodal gradients unify local and global cortical organization
Source: Nat Commun. 2025 Apr 25;16:3911. doi: 10.1038/s41467-025-59177-4 (PMC12032020; doi:10.1038/s41467-025-59177-4)
Supplement: Supplementary file 4 — Source data [file 41467_2025_59177_MOESM4_ESM.xlsx]

## Sheet: Figure1C
Radar plot in panel C
MPC gradient profiles	SC gradient profiles	FC gradient profiles
0.589109	0.534905	-0.802476
0.00939388	0.00206421	0.000753854
-0.152666	-0.146496	-0.0660337
-0.0933194	-0.0741315	-0.137155
-0.0399147	-0.0188623	-0.0298506
-0.400024	-0.0955313	0.449784
-0.613003	0.591366	0.622819
0.0433594	0.00972148	0.0783586
0.131091	0.308178	-0.221143
0.437392	-0.00490296	0.475738
0.487582	-0.279945	-0.419498
-0.0420194	0.383853	0.284217
-0.252827	0.0214547	0.0283881
-0.164408	0.0901924	-0.11581
0.194916	0.0484123	-0.282342

## Sheet: Figure2B
Box plot in Panel B			Scatter plot in Panel B
Inter-areal dissimilarity (y-axis)	class (x-axis)		Inter-areal dissimilarity (x-axis)	Histological gradient (y-axis)
0.957572	Paralim		1.07261	-0.194192
0.92042	Paralim		0.958696	0.422343
0.925473	Paralim		1.0629	-0.253735
0.923251	Paralim		0.918907	0.0347201
0.917112	Paralim		1.07379	-0.37642
0.865853	Paralim		1.06874	-0.167804
0.897717	Paralim		0.981389	-0.0846148
0.878845	Paralim		0.964783	0.154371
0.920167	Paralim		1.07649	-0.288656
0.905105	Paralim		1.07589	-0.311347
0.906084	Paralim		0.991885	-0.0106679
0.873041	Paralim		1.06885	-0.0323902
0.881609	Paralim		1.03938	0.088916
0.888688	Paralim		1.05949	-0.264311
0.908052	Paralim		1.02326	-0.181381
0.87876	Paralim		1.02127	-0.213738
0.928301	Paralim		0.995426	-0.0356402
0.950587	Paralim		1.03113	-0.173694
0.953891	Paralim		1.07666	0.00164111
0.952161	Paralim		1.08772	-0.124896
0.913128	Paralim		1.07951	0.103451
0.94398	Paralim		1.07467	-0.0434818
0.909779	Paralim		1.01281	-0.0604969
0.932195	Paralim		0.986161	0.100999
0.91502	Paralim		1.03622	-0.0539349
0.871825	Paralim		0.972695	0.0509922
0.907436	Paralim		0.965434	0.325139
0.891537	Paralim		0.99354	-0.0325564
0.922464	Paralim		0.993051	0.00917752
0.895144	Paralim		0.972834	0.118152
0.870082	Paralim		0.974286	0.0739561
0.907259	Paralim		0.931521	0.319346
0.876401	Paralim		0.929229	0.298851
0.886565	Paralim		0.918274	0.113871
0.891227	Paralim		0.917513	0.23762
0.90911	Paralim		0.937918	0.0340739
0.886685	Paralim		0.942958	0.0247357
0.956851	Paralim		0.938529	0.0346258
0.940483	Paralim		0.936541	0.15814
0.939351	Paralim		0.973727	0.297264
0.93604	Paralim		1.06686	-0.214295
0.954211	Paralim		1.06807	-0.0150585
0.953114	Paralim		1.06792	-0.136373
0.90803	Paralim		1.05838	-0.136078
0.902844	Paralim		1.0758	-0.234747
0.969075	Hetero		1.08186	-0.103605
1.08368	Hetero		1.04296	-0.0942053
1.10307	Hetero		1.07124	-0.336431
1.08661	Hetero		1.05148	-0.31322
1.0836	Hetero		1.03155	-0.199856
1.02617	Hetero		1.04308	-0.336445
0.997957	Hetero		1.01531	-0.198486
0.982616	Hetero		1.04635	-0.312849
0.919248	Hetero		1.01595	-0.140959
0.943703	Hetero		1.02174	-0.125082
0.943869	Hetero		1.0048	-0.134612
0.938018	Hetero		1.02347	-0.21172
0.951141	Hetero		1.06166	-0.41272
0.984072	Hetero		1.07574	-0.286634
1.0709	Hetero		0.876434	0.060643
1.07303	Hetero		0.899725	0.421855
1.0685	Hetero		0.884802	0.437706
1.07708	Hetero		0.922887	0.0307712
1.08748	Hetero		0.926811	0.382524
1.0719	Hetero		0.913313	0.317385
0.967317	Hetero		0.882762	0.324606
0.958536	Hetero		0.911268	0.0635544
0.944483	Hetero		0.881556	0.0761777
0.936269	Hetero		0.88646	0.0668503
0.899887	Hetero		0.892591	-0.0928648
0.900069	Hetero		0.911277	0.00830962
0.948157	Hetero		0.885455	0.291354
0.956396	Hetero		0.97497	-0.0589659
0.982679	Hetero		0.98441	-0.173925
0.979459	Hetero		0.965796	-0.0772426
1.03886	Hetero		0.992472	0.194877
0.96998	Hetero		0.968425	-0.0964762
1.02412	Hetero		1.00006	-0.206452
1.03442	Hetero		0.982926	-0.076412
0.951356	Hetero		0.955975	0.107725
0.938021	Hetero		0.933348	-0.034842
1.0801	Hetero		0.9744	-0.154549
1.07373	Hetero		0.955781	-0.37517
1.07932	Hetero		0.951061	-0.21278
0.98938	Hetero		0.997952	-0.0315052
0.992222	Hetero		0.955003	0.0803396
0.915024	Hetero		0.959813	-0.0684139
0.939072	Hetero		0.905482	0.0177134
0.926712	Hetero		0.90132	-0.0699585
0.932884	Hetero		0.956583	-0.0121458
0.944468	Hetero		0.942296	0.169459
0.936198	Hetero		0.951512	0.112099
0.941265	Hetero		0.973725	0.157245
0.962696	Hetero		0.950087	-0.202307
1.0456	Hetero		0.977224	0.193711
1.05297	Hetero		1.03619	0.100245
1.06851	Hetero		0.96416	0.263996
1.03521	Hetero		1.04006	0.0246815
1.06339	Hetero		1.01818	0.0121388
1.07624	Hetero		1.02331	-0.0590796
0.950575	Hetero		0.97815	0.159097
0.964299	Hetero		0.96519	0.37381
0.972897	Hetero		0.979861	0.256734
0.964113	Hetero		0.954985	0.414414
0.94684	Hetero		0.951256	0.26984
0.948116	Hetero		0.941733	-0.0423483
0.924437	Hetero		0.956057	0.263036
0.930699	Hetero		0.992915	-0.147851
0.879867	Hetero		1.00051	-0.364417
0.884283	Hetero		0.973831	-0.146817
0.906648	Hetero		0.963927	0.19873
0.941325	Hetero		0.931514	0.353837
0.961747	Hetero		0.968982	-0.0732387
0.932971	Hetero		0.927747	0.34583
0.959475	Hetero		1.07491	-0.333908
1.02899	Hetero		0.948376	0.407456
0.979847	Hetero		1.07785	-0.126792
1.02198	Hetero		0.910158	0.117384
0.92666	Hetero		1.07392	-0.30504
0.956983	Hetero		1.07346	-0.282538
0.981955	Uni		0.940195	-0.0785158
1.08187	Uni		0.941204	0.0247362
1.03708	Uni		1.07827	-0.267881
1.03265	Uni		1.07833	-0.374191
1.01552	Uni		0.989669	-0.0733882
1.04374	Uni		1.06739	0.0547323
0.953334	Uni		1.04644	0.161274
0.978066	Uni		1.06231	-0.342558
0.977929	Uni		1.03119	-0.101731
0.951122	Uni		1.03061	-0.181524
0.953775	Uni		0.943148	-0.134461
1.06178	Uni		1.00638	-0.18126
1.04617	Uni		1.07237	-0.0598113
1.03936	Uni		1.05816	-0.016463
1.04595	Uni		1.06868	-0.0225009
1.0059	Uni		1.07424	-0.139522
1.01859	Uni		1.01564	0.0244468
0.995289	Uni		0.986674	0.0767616
1.00677	Uni		1.02583	-0.0560479
1.06119	Uni		0.988174	-0.0899408
1.08041	Uni		0.937224	0.43678
0.911435	Uni		0.983509	-0.082372
0.871142	Uni		0.988721	-0.0680687
0.981677	Uni		0.963419	0.0230189
0.991899	Uni		0.946979	0.0785761
0.993468	Uni		0.944302	0.358419
0.97129	Uni		0.940565	0.392548
0.994899	Uni		0.917231	0.196755
0.968164	Uni		0.925368	0.155097
0.941432	Uni		0.932735	0.108121
0.936149	Uni		0.946558	0.0474639
0.949601	Uni		0.935207	-0.0653218
0.936058	Uni		0.937172	0.148022
1.04996	Uni		0.956812	0.254796
0.947542	Uni		1.0467	-0.0548557
0.932064	Uni		1.05445	-0.126149
0.983469	Uni		1.06611	-0.191609
0.981606	Uni		1.02611	-0.0876138
0.960371	Uni		1.03741	-0.218053
0.955752	Uni		1.05993	-0.152144
0.923519	Uni		1.05128	-0.349335
0.956649	Uni		1.075	-0.245659
1.08406	Uni		1.04113	-0.314736
1.00909	Uni		1.02184	-0.224972
1.07945	Uni		1.04235	-0.268113
1.06302	Uni		1.00618	-0.349378
1.04307	Uni		1.04324	-0.431529
1.03722	Uni		1.01275	-0.158066
0.974448	Uni		1.02183	-0.190286
1.07582	Uni		0.995356	-0.249247
1.0286	Uni		1.02548	-0.37159
1.03135	Uni		1.05157	-0.406181
0.962408	Uni		1.06744	-0.362397
0.969912	Uni		0.882372	0.263988
0.934405	Uni		0.915544	0.328343
0.924904	Uni		0.901564	0.316893
1.01736	Uni		0.929989	0.110656
1.04317	Uni		0.90646	0.389804
1.03537	Uni		0.899871	0.136119
0.994107	Uni		0.880807	0.395025
1.00497	Uni		0.910006	0.111795
0.979066	Uni		0.884502	0.236922
0.997318	Uni		0.892868	0.0492682
1.04361	Uni		0.903065	-0.137329
1.06508	Uni		0.919997	-0.141655
0.894153	Uni		0.896597	0.265151
0.952736	Uni		0.961176	-0.0909593
0.954949	Uni		0.960702	-0.0104122
0.974615	Uni		0.952642	-0.199195
0.898061	Uni		0.97627	-0.128882
0.924893	Uni		0.969954	-0.0156239
0.961299	Uni		0.968773	-0.149974
0.946666	Uni		0.969524	0.048702
0.943578	Uni		0.948412	0.097617
0.975823	Uni		0.943767	-0.0543963
1.00335	Uni		0.954363	-0.0877418
0.97411	Uni		0.961573	-0.298315
0.922216	Uni		0.930666	-0.164953
0.966213	Uni		0.975273	-0.0667689
1.07786	Idio		0.904103	0.109343
1.07353	Idio		0.930854	-0.0657105
1.07764	Idio		0.887458	-0.0712253
1.07228	Idio		0.888438	0.0208859
1.08524	Idio		0.91371	0.0952881
1.08005	Idio		0.937776	0.163362
1.00338	Idio		0.941628	0.0620996
1.05473	Idio		0.955047	0.162355
1.0714	Idio		0.931167	0.105788
1.04831	Idio		0.934469	0.0336547
1.04554	Idio		0.970977	0.102975
1.02368	Idio		0.961449	-0.16062
1.00608	Idio		1.03107	-0.00939726
0.99273	Idio		0.986071	0.0294761
0.956112	Idio		1.02078	-0.0890618
0.961305	Idio		0.974239	-0.0234093
1.08016	Idio		0.953898	0.386256
1.07729	Idio		0.974332	0.139753
1.0785	Idio		0.956292	0.405069
0.939345	Idio		0.956571	0.367799
1.08721	Idio		0.946543	-0.0419056
1.08271	Idio		0.958928	0.204865
1.07264	Idio		0.972821	-0.0526288
1.0241	Idio		1.015	-0.288544
1.03341	Idio		0.97529	0.0114397
1.01226	Idio		0.931928	0.26634
0.992292	Idio		0.916582	0.421215
1.03615	Idio		0.987457	0.0959175
0.953801	Idio		0.918537	0.409269

## Sheet: Figure2D
Box plot in Panel D			Scatter plot in Panel D
Intra-areal dissimilarity (y-axis)	class (x-axis)		Intra-areal dissimilarity (x-axis)	Histological gradient (y-axis)
0.109914	Paralim		0.0189588	-0.194192
0.0797871	Paralim		0.00442808	0.422343
0.0450171	Paralim		0.0487288	-0.253735
0.0175619	Paralim		0.0505315	0.0347201
0.0110498	Paralim		0.03732	-0.37642
0.0347782	Paralim		0.0437042	-0.167804
0.0853511	Paralim		0.169172	-0.0846148
0.149173	Paralim		0.0578172	0.154371
0.213925	Paralim		0.0742449	-0.288656
0.22561	Paralim		0.0491438	-0.311347
0.22561	Paralim		0.0296547	-0.0106679
0.016607	Paralim		0.0483256	-0.0323902
0.0555129	Paralim		0.125754	0.088916
0.100334	Paralim		0.070415	-0.264311
0.0837881	Paralim		0.0708274	-0.181381
0.0605577	Paralim		0.136741	-0.213738
0.0403915	Paralim		0.237429	-0.0356402
0.0310501	Paralim		0.113773	-0.173694
0.0341549	Paralim		0.177126	0.00164111
0.0526976	Paralim		0.2532	-0.124896
0.0928331	Paralim		0.032213	0.103451
0.153513	Paralim		0.0722359	-0.0434818
0.2234	Paralim		0.0294631	-0.0604969
0.22561	Paralim		0.0651617	0.100999
0.22561	Paralim		0.0192274	-0.0539349
0.0913432	Paralim		0.0747217	0.0509922
0.0847293	Paralim		0.0220312	0.325139
0.129429	Paralim		0.0064868	-0.0325564
0.163928	Paralim		0.0415017	0.00917752
0.0862291	Paralim		0.0369061	0.118152
0.0777968	Paralim		0.0951275	0.0739561
0.0916449	Paralim		0.0287364	0.319346
0.0533353	Paralim		0.0630334	0.298851
0.00050465	Paralim		0.0309544	0.113871
0.0044115	Paralim		0.00802677	0.23762
0.00271275	Paralim		0.00369206	0.0340739
0.00954739	Paralim		0.0209842	0.0247357
0.0400587	Paralim		0.0341111	0.0346258
0.0186404	Paralim		0.0707128	0.15814
0.00915582	Paralim		0.0207075	0.297264
0.00367469	Paralim		0.0713369	-0.214295
0.00587838	Paralim		0.0535245	-0.0150585
0.0183226	Paralim		0.10694	-0.136373
0.047832	Paralim		0.0862751	-0.136078
0.0230217	Paralim		0.122718	-0.234747
0.0334203	Paralim		0.0575816	-0.103605
0.00387368	Paralim		0.0157845	-0.0942053
0.00262027	Paralim		0.0651713	-0.336431
0.00115107	Paralim		0.05106	-0.31322
0.00608864	Paralim		0.12619	-0.199856
0.0694914	Paralim		0.0391838	-0.336445
0.0363875	Paralim		0.0214972	-0.198486
0.0183555	Paralim		0.0360949	-0.312849
0.011666	Paralim		0.0270157	-0.140959
0.000606116	Paralim		0.0425816	-0.125082
0.000235605	Paralim		0.0139066	-0.134612
0.00143268	Paralim		0.0292932	-0.21172
0.00747525	Paralim		0.00683197	-0.41272
0.0800758	Paralim		0.0311973	-0.286634
0.0472911	Paralim		0.00473602	0.060643
0.0251319	Paralim		0.0224929	0.421855
0.0123036	Paralim		0.0308025	0.437706
0.0113208	Paralim		0.0320183	0.0307712
0.0244559	Paralim		0.0336961	0.382524
0.0649484	Paralim		0.00818198	0.317385
0.043942	Paralim		0.0604251	0.324606
0.000513976	Paralim		0.0201071	0.0635544
0.00369206	Paralim		0.0296248	0.0761777
0.00488998	Paralim		0.0414769	0.0668503
0.0138968	Paralim		0.0280649	-0.0928648
0.0604481	Paralim		0.0330987	0.00830962
0.0337644	Paralim		0.00997569	0.291354
0.0137336	Paralim		0.0356112	-0.0589659
0.00535618	Paralim		0.074711	-0.173925
0.00866622	Paralim		0.0295484	-0.0772426
0.0200692	Paralim		0	0.194877
0.0344736	Paralim		0.0193299	-0.0964762
0.0193479	Paralim		0.014421	-0.206452
0.0237628	Paralim		0.0882236	-0.076412
0.0428757	Paralim		0.180766	0.107725
0.0207318	Paralim		0.0104511	-0.034842
0.00130654	Paralim		0.0989231	-0.154549
0.00122298	Paralim		0.0200547	-0.37517
0.00705567	Paralim		0.0536466	-0.21278
0.0345086	Paralim		0.0369891	-0.0315052
0.0206577	Paralim		0.064233	0.0803396
0.0207807	Paralim		0.0292893	-0.0684139
0.0344718	Paralim		0.0557781	0.0177134
0.00235872	Paralim		0.057037	-0.0699585
0.00843245	Paralim		0.0559968	-0.0121458
0.017384	Paralim		0.0108974	0.169459
0.010902	Paralim		0.0118243	0.112099
0.0168282	Paralim		0.0344529	0.157245
0.0448208	Paralim		0.123441	-0.202307
0.0251673	Paralim		0.129062	0.193711
0.0225711	Paralim		0.116702	0.100245
0.0142728	Paralim		0.0507518	0.263996
0.0201846	Paralim		0.0894679	0.0246815
0.000858087	Paralim		0.118335	0.0121388
0.00336221	Paralim		0.148529	-0.0590796
0.0480596	Paralim		0.0241092	0.159097
0.0219784	Paralim		0.0841372	0.37381
0.00642825	Paralim		0.0357664	0.256734
0.00561953	Paralim		0.00368749	0.414414
0.0230194	Paralim		0.00773822	0.26984
0.0136315	Paralim		0.0482585	-0.0423483
0.0213415	Paralim		0.0461634	0.263036
0.00893885	Paralim		0.12818	-0.147851
0.00640232	Paralim		0.105286	-0.364417
0.0308659	Paralim		0.0497422	-0.146817
0.0722533	Paralim		0.0383242	0.19873
0.0133164	Paralim		0.0891921	0.353837
0.0053602	Paralim		0.0279223	-0.0732387
0.0102734	Paralim		0.100102	0.34583
0.0139267	Paralim		0.0195802	-0.333908
0.0460689	Paralim		0.043151	0.407456
0.0179485	Paralim		0.0397796	-0.126792
0.00477908	Paralim		0.078162	0.117384
0.0116415	Paralim		0.0509525	-0.30504
0.0378817	Paralim		0.0699683	-0.282538
0.062163	Paralim		0.155982	-0.0785158
0.0148993	Paralim		0.0767903	0.0247362
0.00394392	Paralim		0.092645	-0.267881
0.00738545	Paralim		0.0232885	-0.374191
0.0497037	Paralim		0.0930881	-0.0733882
0.0859011	Paralim		0.0756673	0.0547323
0.0194922	Paralim		0.0494554	0.161274
0.00201742	Paralim		0.0480909	-0.342558
0.0540185	Paralim		0.0665859	-0.101731
0.0739704	Paralim		0.0929841	-0.181524
0.0400196	Paralim		0.266271	-0.134461
0.0135456	Paralim		0.141123	-0.18126
0.0143158	Paralim		0.159774	-0.0598113
0.0389821	Paralim		0.124293	-0.016463
0.0691383	Paralim		0.0492498	-0.0225009
0.0264429	Paralim		0.0337384	-0.139522
0.0174633	Paralim		0.0404027	0.0244468
0.00260252	Paralim		0.0633654	0.0767616
0.0177017	Paralim		0.0454564	-0.0560479
0.0670793	Paralim		0.0464508	-0.0899408
0.0268478	Paralim		0.0183336	0.43678
0.0085372	Paralim		0.00747126	-0.082372
0.0100953	Paralim		0.0371816	-0.0680687
0.0334972	Paralim		0.0197851	0.0230189
0.0299884	Paralim		0.0641142	0.0785761
0.0346727	Paralim		0.0361682	0.358419
0.0327796	Paralim		0.0420582	0.392548
0.0203266	Paralim		0.0395447	0.196755
0.0102619	Paralim		0.00486779	0.155097
0.0393146	Paralim		0.0122862	0.108121
0.0777194	Paralim		0.0184613	0.0474639
0.0207499	Paralim		0.0211906	-0.0653218
0.0334223	Paralim		0.062718	0.148022
0.0244188	Paralim		0.0211305	0.254796
0.0294117	Paralim		0.0440955	-0.0548557
0.0335659	Paralim		0.0460508	-0.126149
0.0364931	Paralim		0.0953576	-0.191609
0.0205198	Paralim		0.0789004	-0.0876138
0.012852	Paralim		0.0885176	-0.218053
0.00627559	Paralim		0.0753788	-0.152144
0.00889784	Paralim		0.0508837	-0.349335
0.00286757	Paralim		0.0557182	-0.245659
0.0738738	Paralim		0.0687059	-0.314736
0.0264924	Paralim		0.118947	-0.224972
0.0101143	Paralim		0.0426671	-0.268113
0.000351776	Paralim		0.0118768	-0.349378
0.00798179	Paralim		0.0187026	-0.431529
0.00816786	Paralim		0.0380379	-0.158066
0.0967553	Paralim		0.0390942	-0.190286
0.0224731	Paralim		0.00902704	-0.249247
0.0434737	Paralim		0.0432508	-0.37159
0.0451426	Paralim		0.013007	-0.406181
0.00929842	Paralim		0.0203664	-0.362397
0.0142132	Paralim		0.012354	0.263988
0.0483049	Paralim		0.00652582	0.328343
0.0213021	Paralim		0.00772852	0.316893
0.0175197	Paralim		0.0216707	0.110656
0.00418985	Paralim		0.0314441	0.389804
0.00242747	Paralim		0.26873	0.136119
0.012322	Paralim		0.0523809	0.395025
0.0141953	Paralim		0.0427575	0.111795
0.0331535	Paralim		0.0420634	0.236922
0.0769145	Paralim		0.0362329	0.0492682
0.181736	Paralim		0.0197855	-0.137329
0.136692	Paralim		0.0260081	-0.141655
0.127066	Paralim		0.0265023	0.265151
0.143826	Paralim		0.0338612	-0.0909593
0.167998	Paralim		0.0444471	-0.0104122
0.1842	Paralim		0.0445805	-0.199195
0.181805	Paralim		0.0193116	-0.128882
0.0468883	Paralim		0.0316308	-0.0156239
0.0267552	Paralim		0.0368903	-0.149974
0.0237656	Paralim		0.0721247	0.048702
0.0150326	Paralim		0.170069	0.097617
0.0142463	Paralim		0.0442494	-0.0543963
0.0276976	Paralim		0.0997323	-0.0877418
0.00694604	Paralim		0.0447153	-0.298315
6.42e-05	Paralim		0.0459634	-0.164953
0.00686509	Paralim		0.0893755	-0.0667689
0.0752169	Paralim		0.0497758	0.109343
0.103992	Paralim		0.0540014	-0.0657105
0.157567	Paralim		0.00874155	-0.0712253
0.0144316	Paralim		0.0295509	0.0208859
0.000208205	Paralim		0.0715077	0.0952881
0.0119142	Paralim		0.0156579	0.163362
0.0125224	Paralim		0.0146962	0.0620996
0.00325257	Paralim		0.0409134	0.162355
0.000792026	Paralim		0.0773328	0.105788
0.00351755	Paralim		0.10091	0.0336547
0.0142647	Paralim		0.153767	0.102975
0.0111781	Paralim		0.0447355	-0.16062
0.0103899	Paralim		0.123922	-0.00939726
0.000880548	Paralim		0.172432	0.0294761
0.00447623	Paralim		0.108238	-0.0890618
0.0285711	Paralim		0.0090838	-0.0234093
0.0594005	Paralim		0.0398629	0.386256
0.0233328	Paralim		0.0187238	0.139753
0.0043934	Paralim		0.00702609	0.405069
0.00262563	Paralim		0.00259562	0.367799
0.0241852	Paralim		0.0439613	-0.0419056
0.0751166	Paralim		0.0581559	0.204865
0.0259311	Paralim		0.0187029	-0.0526288
0.0110165	Paralim		0.0612226	-0.288544
0.00962568	Paralim		0.0605663	0.0114397
0.0176361	Paralim		0.0448934	0.26634
0.0806183	Paralim		0.0654436	0.421215
0.062595	Paralim		0.0318593	0.0959175
0.0428991	Paralim		0.125301	0.409269
0.0672456	Paralim
0.0532717	Paralim
0.183609	Paralim
0.107619	Paralim
0.0530096	Paralim
0.0213726	Paralim
0.00699475	Paralim
0.00719162	Paralim
0.0250639	Paralim
0.012661	Paralim
0.00154144	Paralim
0.010871	Paralim
0.0295771	Paralim
0.0178548	Paralim
0.0329742	Paralim
0.113901	Paralim
0.0625081	Paralim
0.0307268	Paralim
0.014353	Paralim
0.0248575	Paralim
0.0643777	Paralim
0.027881	Paralim
0.0190515	Paralim
0.00613972	Paralim
0.0441428	Paralim
0.0214941	Paralim
0.00825663	Paralim
0.00462652	Paralim
0.0265398	Paralim
0.0685421	Paralim
0.0281439	Paralim
0.0266703	Paralim
0.00615148	Paralim
0.00546772	Paralim
0.0170423	Paralim
0.0142113	Paralim
0.00890947	Paralim
0.00860749	Paralim
0.0288279	Paralim
0.0649675	Paralim
0.0232915	Paralim
0.0257265	Paralim
0.00428294	Paralim
0.00374503	Paralim
0.0152753	Paralim
0.0320389	Paralim
0.00448336	Paralim
0.0134452	Paralim
0.0222368	Paralim
0.0030348	Paralim
0.00340046	Paralim
0.00620733	Paralim
0.0112736	Paralim
0.0140861	Paralim
0.00917389	Paralim
0.00119688	Paralim
0.00389277	Paralim
0.00649927	Paralim
0.0110203	Paralim
0.0441498	Paralim
0.0233712	Paralim
0.0227072	Paralim
0.0124639	Paralim
0.00679235	Paralim
0.0577283	Paralim
0.0301146	Paralim
0.00808835	Paralim
0.00423731	Paralim
0.0129274	Paralim
0.0441715	Paralim
0.0215929	Paralim
0.0102578	Paralim
0.0021021	Paralim
0.00353616	Paralim
0.009776	Paralim
0.0334996	Paralim
0.000451508	Paralim
0.00224485	Paralim
0.0071174	Paralim
0.000974062	Paralim
0.00662364	Paralim
0.00897588	Paralim
0.00287052	Paralim
0.00448321	Paralim
0.0516451	Paralim
0.0460441	Paralim
0.038665	Paralim
0.0807763	Paralim
0.0660331	Paralim
0.0599932	Paralim
0.0617852	Paralim
0.0384554	Paralim
0.0264303	Paralim
0.0193707	Paralim
0.0170372	Paralim
0.0193448	Paralim
0.0202984	Paralim
0.0116619	Paralim
0.00650753	Paralim
0.00510649	Paralim
0.014799	Paralim
0.00869789	Paralim
0.00916349	Paralim
0.0156021	Paralim
0.0252577	Paralim
0.0142289	Paralim
0.0108762	Paralim
0.0228106	Paralim
0.0444651	Paralim
0.0689229	Paralim
0.0164191	Paralim
0.0200916	Paralim
0.0524625	Paralim
0.097315	Paralim
0.0248583	Paralim
0.0703247	Paralim
0.0542528	Paralim
0.22561	Paralim
0.22561	Paralim
0.122052	Paralim
0.22561	Paralim
0.22561	Paralim
0.22561	Paralim
0.22561	Paralim
0.22561	Paralim
0.22561	Paralim
0.22561	Paralim
0.22561	Paralim
0.22561	Paralim
0.22561	Paralim
0.22561	Paralim
0.194267	Paralim
0.138536	Paralim
0.0830785	Paralim
0.0336466	Paralim
0.00926413	Paralim
0.0238978	Paralim
0.0676883	Paralim
0.116995	Paralim
0.128702	Paralim
0.0822063	Paralim
0.0376948	Paralim
0.0106062	Paralim
0.0283815	Paralim
0.0860815	Paralim
0.151038	Paralim
0.0511094	Paralim
0.0172947	Paralim
0.0232872	Paralim
0.0415229	Paralim
0.00162658	Paralim
0.0892044	Paralim
0.0573921	Paralim
0.0597869	Paralim
0.0666624	Paralim
0.0774037	Paralim
0.0774017	Paralim
0.0570435	Paralim
0.0250968	Paralim
0.00810991	Paralim
0.0503441	Paralim
0.170008	Paralim
0.22561	Paralim
0.22561	Paralim
0.22561	Paralim
0.0346507	Paralim
0.00917987	Paralim
0.0266903	Paralim
0.0888038	Paralim
0.0717505	Paralim
0.0808942	Paralim
0.103549	Paralim
0.123195	Paralim
0.115487	Paralim
0.07827	Paralim
0.0338053	Paralim
0.0269848	Paralim
0.120915	Paralim
0.22561	Paralim
0.22561	Paralim
0.22561	Paralim
0.158422	Paralim
0.0539451	Paralim
0.103216	Paralim
0.0251882	Paralim
0.0479727	Paralim
0.22561	Paralim
0.00319028	Paralim
0.00192757	Paralim
0.0328774	Paralim
0.0239524	Paralim
0.0163736	Paralim
0.00962957	Paralim
0.00611202	Paralim
0.0151724	Paralim
0.0259534	Paralim
0.00761324	Paralim
0.0080164	Paralim
0.00528606	Paralim
0.00765023	Paralim
0.00383915	Paralim
0.00268352	Paralim
0.101758	Paralim
0.0294537	Paralim
0.00585413	Paralim
0.00378819	Paralim
0.00631594	Paralim
0.0131348	Paralim
0.0272888	Paralim
0.00085446	Paralim
0.000488066	Paralim
0.00111491	Paralim
0.00683525	Paralim
0.0495561	Paralim
0.0105503	Paralim
0.00595725	Paralim
0.010139	Paralim
0.0161839	Paralim
0.0247477	Paralim
0.0364129	Paralim
0.0525876	Paralim
0.00200115	Paralim
0.00271891	Paralim
0.00179957	Paralim
0.0815843	Paralim
0.0227502	Paralim
0.00991365	Paralim
0.0186986	Paralim
0.0303998	Paralim
0.0415647	Paralim
0.0398707	Paralim
0.0454901	Paralim
0.0307767	Paralim
0.022616	Paralim
0.0427451	Paralim
0.00141752	Paralim
0.000529562	Paralim
0.0038948	Paralim
0.0467539	Paralim
0.00929796	Paralim
0.00958928	Paralim
0.0268768	Paralim
0.0447615	Paralim
0.0587482	Paralim
0.0648105	Paralim
0.0404947	Paralim
0.0185716	Paralim
0.0229092	Paralim
0.0387601	Paralim
0.0161829	Paralim
0.0127894	Paralim
0.017793	Paralim
0.0319399	Paralim
0.0540261	Paralim
0.0631931	Paralim
0.04675	Paralim
0.0241602	Paralim
0.0115051	Paralim
0.0460468	Paralim
0.0131045	Paralim
0.00783638	Paralim
0.00659169	Paralim
0.0230257	Paralim
0.0467858	Paralim
0.0398557	Paralim
0.0282807	Paralim
0.0117055	Paralim
0.0258075	Paralim
0.0141461	Paralim
0.00494212	Paralim
0.00358241	Paralim
0.0266689	Paralim
0.0237036	Paralim
0.0134285	Paralim
0.0152043	Paralim
0.0765775	Paralim
0.00448664	Paralim
0.00572215	Paralim
0.0168019	Paralim
0.0104541	Paralim
0.00878735	Paralim
0.0543254	Paralim
0.00731847	Paralim
0.0106844	Paralim
0.00752087	Paralim
0.00445555	Paralim
0.0352271	Paralim
0.122677	Paralim
0.0174878	Paralim
0.00486009	Paralim
0.0419432	Paralim
0.0139645	Paralim
0.00619711	Paralim
0.0300204	Paralim
0.05563	Paralim
0.0561483	Paralim
0.0400408	Paralim
0.0256356	Paralim
0.0260872	Paralim
0.0582748	Paralim
0.0180643	Paralim
0.0129767	Paralim
0.022145	Paralim
0.0454673	Paralim
0.083738	Paralim
0.0189041	Paralim
0.00180008	Paralim
0.00532604	Paralim
0.0636206	Paralim
0.0892965	Paralim
0.0407129	Paralim
0.0938645	Paralim
0.100697	Paralim
0.0165177	Paralim
0.0473583	Paralim
0.212377	Paralim
0.125953	Paralim
0.00577825	Paralim
0.0112832	Paralim
0.0545459	Paralim
0.0157855	Paralim
0.00483094	Paralim
0.0400374	Paralim
0.0203696	Paralim
0.0722469	Paralim
0.108819	Paralim
0.0411609	Paralim
0.144445	Paralim
0.0335025	Paralim
0.0699218	Paralim
0.0950182	Paralim
0.22561	Paralim
0.0286631	Paralim
0.0421598	Paralim
0.22561	Paralim
0.0128214	Paralim
0.0205193	Paralim
0.22561	Paralim
0.0121856	Paralim
0.0278909	Paralim
0.000865169	Paralim
0.0109019	Paralim
0.0696951	Paralim
0.0341476	Paralim
0.0136421	Paralim
0.00520488	Paralim
0.00680432	Paralim
0.0166168	Paralim
0.034825	Paralim
0.0690669	Paralim
0.13948	Paralim
0.16904	Paralim
0.0973551	Paralim
0.0750058	Paralim
0.0754482	Paralim
0.082287	Paralim
0.0906537	Paralim
0.0936471	Paralim
0.0606929	Paralim
0.0254674	Paralim
0.00324345	Paralim
0.0167845	Paralim
0.0191623	Paralim
0.00223562	Paralim
0.0019316	Paralim
0.0158488	Paralim
0.0755393	Paralim
0.0997357	Paralim
0.182352	Paralim
0.109182	Paralim
0.0730352	Paralim
0.0900137	Paralim
0.135423	Paralim
0.0432901	Paralim
0.0213059	Paralim
0.011261	Paralim
0.00836043	Paralim
0.00679692	Paralim
0.0102812	Paralim
0.0180256	Paralim
0.0115082	Paralim
0.0257036	Paralim
0.071423	Paralim
0.0345067	Paralim
0.0130076	Paralim
0.00371339	Paralim
0.00934184	Paralim
0.0430761	Paralim
0.118195	Paralim
0.0224702	Paralim
0.0105429	Paralim
0.024007	Paralim
0.0511431	Paralim
0.0595152	Paralim
0.0457336	Paralim
0.0331999	Paralim
0.0166044	Paralim
0.00543875	Paralim
0.00837277	Paralim
0.0443592	Paralim
0.0701655	Paralim
0.0330107	Paralim
0.0138364	Paralim
0.0088214	Paralim
0.0174311	Paralim
0.0451338	Paralim
0.106895	Paralim
0.0475561	Paralim
0.0125255	Paralim
0.000805852	Paralim
0.0371613	Paralim
0.0677453	Paralim
0.0452965	Paralim
0.0135055	Paralim
0.0183811	Paralim
0.0777492	Paralim
0.0369071	Paralim
0.014089	Paralim
0.00617339	Paralim
0.0511179	Paralim
0.0942668	Paralim
0.148755	Paralim
0.0210821	Paralim
0.0315099	Paralim
0.00318654	Paralim
0.0152569	Paralim
0.0141606	Paralim
0.0446584	Paralim
0.0162017	Paralim
0.00417914	Paralim
0.00320805	Paralim
0.0126312	Paralim
0.0146118	Paralim
0.0572711	Paralim
0.030694	Paralim
0.0428203	Paralim
0.00424215	Paralim
0.0181339	Paralim
0.0122112	Paralim
0.00497221	Paralim
0.0172318	Paralim
0.00602099	Paralim
0.00686946	Paralim
0.0136343	Paralim
0.00324698	Paralim
0.0687671	Paralim
0.0500818	Paralim
0.00349025	Paralim
0.0179897	Paralim
0.00642946	Paralim
0.00238544	Paralim
0.0122944	Paralim
0.028373	Paralim
0.0154565	Paralim
0.00207191	Paralim
0.0237866	Paralim
0.00299553	Paralim
0.00182162	Paralim
0.0271581	Paralim
0.00802865	Paralim
0.0346348	Paralim
0.00853641	Paralim
0.00283055	Paralim
0.00841357	Paralim
0.0635024	Paralim
0.01573	Paralim
0.00698826	Paralim
0.0114731	Paralim
0.0158488	Paralim
0.0390614	Paralim
0.0178928	Paralim
0.0105126	Paralim
0.00786049	Paralim
0.0932184	Paralim
0.0230102	Paralim
0.023916	Paralim
0.0166248	Paralim
0.130254	Paralim
0.22561	Paralim
0.0082966	Paralim
0.00174361	Paralim
0.00291294	Paralim
0.22561	Paralim
0.0247992	Paralim
0.0334046	Paralim
0.22561	Paralim
0.0147611	Paralim
0.0102222	Paralim
0.0201697	Paralim
0.0520727	Paralim
0.0485232	Paralim
0.220425	Paralim
0.0139669	Paralim
0.0127254	Paralim
0.0108422	Paralim
0.00142585	Paralim
0.00654916	Paralim
0.00631682	Paralim
0.00297793	Paralim
0.0020779	Paralim
0.00559869	Paralim
0.0762773	Paralim
0.0662348	Paralim
0.0536849	Paralim
0.0353318	Paralim
0.0316136	Paralim
0.0188996	Paralim
0.0158451	Paralim
0.0171621	Paralim
0.0236573	Paralim
0.0184791	Paralim
0.0305725	Paralim
0.0523298	Paralim
0.0756934	Paralim
0.026978	Paralim
0.0503359	Paralim
0.0369122	Paralim
0.0727972	Paralim
0.0354812	Paralim
0.0514847	Paralim
0.104742	Paralim
0.22561	Paralim
0.0526124	Paralim
0.0733811	Paralim
0.22561	Paralim
0.0775667	Paralim
0.0990023	Paralim
0.22561	Paralim
0.133285	Paralim
0.107359	Paralim
0.22561	Paralim
0.175657	Paralim
0.22561	Paralim
0.22561	Paralim
0.153839	Paralim
0.22561	Paralim
0.22561	Paralim
0.22561	Paralim
0.22561	Paralim
0.22561	Paralim
0.22561	Paralim
0.22561	Paralim
0.22561	Paralim
0.208	Paralim
0.08467	Paralim
0.0161373	Paralim
0.00521271	Paralim
0.0209552	Paralim
0.0398961	Paralim
0.0503765	Paralim
0.0513602	Paralim
0.22561	Paralim
0.132089	Paralim
0.0413612	Paralim
0.00773427	Paralim
0.0188796	Paralim
0.0309343	Paralim
0.191577	Paralim
0.0831478	Paralim
0.127296	Paralim
0.0510018	Paralim
0.00866009	Hetero
0.142021	Hetero
0.00361263	Hetero
0.00949608	Hetero
0.0606745	Hetero
0.0728736	Hetero
0.10689	Hetero
0.0218464	Hetero
0.021097	Hetero
0.034617	Hetero
0.0105288	Hetero
0.0809816	Hetero
0.044785	Hetero
0.0188252	Hetero
0.0218086	Hetero
0.0771252	Hetero
0.22561	Hetero
0.0615694	Hetero
0.0126076	Hetero
0.0126546	Hetero
0.0890684	Hetero
0.0104309	Hetero
0.00599438	Hetero
0.0127081	Hetero
0.0184636	Hetero
0.00244619	Hetero
0.00688186	Hetero
0.0263549	Hetero
0.00627401	Hetero
0.00125357	Hetero
0.00630877	Hetero
0.0251558	Hetero
0.0565686	Hetero
0.00486302	Hetero
0.00625676	Hetero
0.0218688	Hetero
0.0495429	Hetero
0.0133059	Hetero
0.0126153	Hetero
0.0281499	Hetero
0.169117	Hetero
0.0197188	Hetero
0.00402921	Hetero
0.00448774	Hetero
0.0132696	Hetero
0.0612244	Hetero
0.00806238	Hetero
0.0525842	Hetero
0.0542799	Hetero
0.0540422	Hetero
0.0165248	Hetero
0.0651966	Hetero
0.0180959	Hetero
0.0408026	Hetero
0.0533036	Hetero
0.0326775	Hetero
0.0692929	Hetero
0.0489821	Hetero
0.029902	Hetero
0.0243845	Hetero
0.0288047	Hetero
0.0595504	Hetero
0.0235938	Hetero
0.0317825	Hetero
0.00928354	Hetero
0.00271455	Hetero
0.020287	Hetero
0.0205732	Hetero
0.00667455	Hetero
0.0051824	Hetero
0.00589463	Hetero
0.00534568	Hetero
0.00831354	Hetero
0.0164752	Hetero
0.0321519	Hetero
0.0668325	Hetero
0.0679022	Hetero
0.0384352	Hetero
0.0170531	Hetero
0.00510322	Hetero
0.00147351	Hetero
0.0408527	Hetero
0.0151928	Hetero
0.00474254	Hetero
0.00122867	Hetero
0.0350039	Hetero
0.0133478	Hetero
0.0312902	Hetero
0.00949399	Hetero
0.00402705	Hetero
0.0355526	Hetero
0.0510912	Hetero
0.0378697	Hetero
0.0159735	Hetero
0.0337271	Hetero
0.0152437	Hetero
0.017103	Hetero
0.0396102	Hetero
0.0589195	Hetero
0.0407513	Hetero
0.0246228	Hetero
0.0408628	Hetero
0.0409905	Hetero
0.010185	Hetero
0.0406951	Hetero
0.0512336	Hetero
0.0379848	Hetero
0.0400834	Hetero
0.022428	Hetero
0.00335617	Hetero
0.0120224	Hetero
0.0360699	Hetero
0.0424296	Hetero
0.0462598	Hetero
0.0377336	Hetero
0.0409091	Hetero
0.0296568	Hetero
0.0158783	Hetero
0.0227002	Hetero
0.0375177	Hetero
0.0504187	Hetero
0.0327743	Hetero
0.0656195	Hetero
0.078066	Hetero
0.0639701	Hetero
0.0424407	Hetero
0.0394273	Hetero
0.0515993	Hetero
0.0133909	Hetero
0.0412452	Hetero
0.0689169	Hetero
0.0788763	Hetero
0.106276	Hetero
0.0709854	Hetero
0.0603205	Hetero
0.0312497	Hetero
0.00779588	Hetero
0.00828557	Hetero
0.039805	Hetero
0.0837161	Hetero
0.114501	Hetero
0.189273	Hetero
0.141009	Hetero
0.0956802	Hetero
0.0273734	Hetero
0.0186775	Hetero
0.0409103	Hetero
0.0888488	Hetero
0.136428	Hetero
0.162066	Hetero
0.0599002	Hetero
0.0374223	Hetero
0.0481224	Hetero
0.0872122	Hetero
0.141977	Hetero
0.18531	Hetero
0.0628356	Hetero
0.088155	Hetero
0.136861	Hetero
0.011595	Hetero
0.154483	Hetero
0.22561	Hetero
0.0112596	Hetero
0.22561	Hetero
0.22561	Hetero
0.22561	Hetero
0.0204964	Hetero
0.173401	Hetero
0.0949407	Hetero
0.0479932	Hetero
0.0318109	Hetero
0.0363255	Hetero
0.0506363	Hetero
0.0733202	Hetero
0.110597	Hetero
0.165098	Hetero
0.22561	Hetero
0.0144384	Hetero
0.0345452	Hetero
0.0504453	Hetero
0.124923	Hetero
0.0592014	Hetero
0.0262475	Hetero
0.0182618	Hetero
0.0242087	Hetero
0.038456	Hetero
0.0624811	Hetero
0.0989553	Hetero
0.144927	Hetero
0.0251247	Hetero
0.007419	Hetero
0.0377218	Hetero
0.0155534	Hetero
0.0116985	Hetero
0.0185067	Hetero
0.0340189	Hetero
0.0585514	Hetero
0.0909347	Hetero
0.0585077	Hetero
0.0300098	Hetero
0.0164148	Hetero
0.163739	Hetero
0.069915	Hetero
0.0323731	Hetero
0.0173982	Hetero
0.0163818	Hetero
0.0580141	Hetero
0.0491669	Hetero
0.0516116	Hetero
0.067871	Hetero
0.070405	Hetero
0.0398329	Hetero
0.0692429	Hetero
0.0416641	Hetero
0.0309833	Hetero
0.0318423	Hetero
0.0309801	Hetero
0.0229424	Hetero
0.0270644	Hetero
0.0463121	Hetero
0.0814647	Hetero
0.155352	Hetero
0.121856	Hetero
0.0828688	Hetero
0.0602331	Hetero
0.0519102	Hetero
0.0547846	Hetero
0.0118432	Hetero
0.00765726	Hetero
0.0144536	Hetero
0.0363802	Hetero
0.0883718	Hetero
0.10264	Hetero
0.0829475	Hetero
0.0782652	Hetero
0.0160975	Hetero
0.00692325	Hetero
0.00694435	Hetero
0.0133848	Hetero
0.0375398	Hetero
0.123409	Hetero
0.109125	Hetero
0.111565	Hetero
0.0220275	Hetero
0.0209454	Hetero
0.0211817	Hetero
0.178152	Hetero
0.0499952	Hetero
0.125767	Hetero
0.141163	Hetero
0.154921	Hetero
0.0510898	Hetero
0.056519	Hetero
0.176421	Hetero
0.141198	Hetero
0.0753609	Hetero
0.134801	Hetero
0.129887	Hetero
0.0960706	Hetero
0.21713	Hetero
0.109458	Hetero
0.194523	Hetero
0.152054	Hetero
0.0692335	Hetero
0.105341	Hetero
0.151649	Hetero
0.150451	Hetero
0.22561	Hetero
0.22561	Hetero
0.195593	Hetero
0.13337	Hetero
0.118464	Hetero
0.127216	Hetero
0.22561	Hetero
0.22561	Hetero
0.213126	Hetero
0.125793	Hetero
0.156278	Hetero
0.22561	Hetero
0.22561	Hetero
0.22561	Hetero
0.22561	Hetero
0.22561	Hetero
0.22561	Hetero
0.22561	Hetero
0.0470044	Hetero
0.00377945	Hetero
0.0080487	Hetero
0.0230306	Hetero
0.129138	Hetero
0.0375914	Hetero
0.0140105	Hetero
0.00777015	Hetero
0.0187726	Hetero
0.10171	Hetero
0.0360001	Hetero
0.0400531	Hetero
0.160319	Hetero
0.103572	Hetero
0.078254	Hetero
0.070115	Hetero
0.158615	Hetero
0.0997574	Hetero
0.0457743	Hetero
0.0197103	Hetero
0.018104	Hetero
0.0223289	Hetero
0.206573	Hetero
0.041769	Hetero
0.0408392	Hetero
0.00535502	Hetero
0.00942594	Hetero
0.0256968	Hetero
0.189227	Hetero
0.0310391	Hetero
0.0192583	Hetero
0.0115224	Hetero
0.0101247	Hetero
0.0393436	Hetero
0.0688685	Hetero
0.0761312	Hetero
0.0982263	Hetero
0.121253	Hetero
0.134369	Hetero
0.152286	Hetero
0.0129295	Hetero
0.00595482	Hetero
0.00458673	Hetero
0.150399	Hetero
0.112725	Hetero
0.180225	Hetero
0.22561	Hetero
0.00445144	Hetero
0.00577859	Hetero
0.0252099	Hetero
0.151154	Hetero
0.0123001	Hetero
0.0371782	Hetero
0.131202	Hetero
0.120537	Hetero
0.114707	Hetero
0.22561	Hetero
0.204367	Hetero
0.184761	Hetero
0.174018	Hetero
0.208492	Hetero
0.178414	Hetero
0.151305	Hetero
0.138764	Hetero
0.154566	Hetero
0.045919	Hetero
0.0557732	Hetero
0.0680531	Hetero
0.082464	Hetero
0.163	Hetero
0.22561	Hetero
0.22561	Hetero
0.22561	Hetero
0.0833747	Hetero
0.183513	Hetero
0.121233	Hetero
0.0669254	Hetero
0.0367278	Hetero
0.0421786	Hetero
0.0495158	Hetero
0.057254	Hetero
0.0678085	Hetero
0.03635	Hetero
0.0387096	Hetero
0.0390983	Hetero
0.0331199	Hetero
0.138091	Hetero
0.0932337	Hetero
0.0543153	Hetero
0.0259592	Hetero
0.0283514	Hetero
0.0316672	Hetero
0.0372751	Hetero
0.0423159	Hetero
0.0489664	Hetero
0.0205055	Hetero
0.0173872	Hetero
0.014785	Hetero
0.0118106	Hetero
0.0714277	Hetero
0.0348452	Hetero
0.0190523	Hetero
0.0205715	Hetero
0.0253383	Hetero
0.0308411	Hetero
0.0217264	Hetero
0.0150294	Hetero
0.00942059	Hetero
0.00613059	Hetero
0.00678898	Hetero
0.0147816	Hetero
0.0445456	Hetero
0.0133146	Hetero
0.00964299	Hetero
0.00857132	Hetero
0.0135642	Hetero
0.153184	Hetero
0.155624	Hetero
0.0166163	Hetero
0.0102935	Hetero
0.00768826	Hetero
0.0122487	Hetero
0.0288981	Hetero
0.0236215	Hetero
0.020385	Hetero
0.0084787	Hetero
0.00546032	Hetero
0.0118359	Hetero
0.0233222	Hetero
0.114759	Hetero
0.115596	Hetero
0.11465	Hetero
0.110205	Hetero
0.0330252	Hetero
0.0659263	Hetero
0.030689	Hetero
0.0777108	Hetero
0.0853957	Hetero
0.031907	Hetero
0.0278792	Hetero
0.0347232	Hetero
0.0462794	Hetero
0.079618	Hetero
0.0797903	Hetero
0.076996	Hetero
0.0722868	Hetero
0.0703574	Hetero
0.0818658	Hetero
0.117034	Hetero
0.170518	Hetero
0.0692121	Hetero
0.0805189	Hetero
0.0747139	Hetero
0.0792389	Hetero
0.0527299	Hetero
0.0539646	Hetero
0.0501365	Hetero
0.045602	Hetero
0.0450907	Hetero
0.0550735	Hetero
0.0803112	Hetero
0.117102	Hetero
0.151749	Hetero
0.0335742	Hetero
0.130677	Hetero
0.119735	Hetero
0.0337014	Hetero
0.033499	Hetero
0.0298182	Hetero
0.0252468	Hetero
0.0256417	Hetero
0.0353455	Hetero
0.0544696	Hetero
0.216844	Hetero
0.104084	Hetero
0.0339425	Hetero
0.16182	Hetero
0.0256627	Hetero
0.0178763	Hetero
0.0145448	Hetero
0.0138522	Hetero
0.0167064	Hetero
0.0264147	Hetero
0.0420491	Hetero
0.0596941	Hetero
0.22157	Hetero
0.22561	Hetero
0.0445549	Hetero
0.024219	Hetero
0.0143539	Hetero
0.0145661	Hetero
0.0206454	Hetero
0.0304814	Hetero
0.0431132	Hetero
0.0564453	Hetero
0.212137	Hetero
0.182057	Hetero
0.0720515	Hetero
0.0501962	Hetero
0.0400656	Hetero
0.0414278	Hetero
0.0491757	Hetero
0.0588233	Hetero
0.147826	Hetero
0.137417	Hetero
0.12458	Hetero
0.0259288	Hetero
0.0332947	Hetero
0.0481258	Hetero
0.136107	Hetero
0.122414	Hetero
0.110995	Hetero
0.100088	Hetero
0.0874939	Hetero
0.00357216	Hetero
0.00761381	Hetero
0.0200881	Hetero
0.034023	Hetero
0.0883252	Hetero
0.075943	Hetero
0.0641148	Hetero
0.00553705	Hetero
0.0141239	Hetero
0.0248857	Hetero
0.0646816	Hetero
0.0495788	Hetero
0.0281754	Hetero
0.0508028	Hetero
0.082691	Hetero
0.123134	Hetero
0.0802923	Hetero
0.0494927	Hetero
0.142841	Hetero
0.0295641	Hetero
0.0724489	Hetero
0.0218411	Hetero
0.0361749	Hetero
0.00571857	Hetero
0.010704	Hetero
0.0282053	Hetero
0.22561	Hetero
0.0611122	Hetero
0.0354075	Hetero
0.0160982	Hetero
0.00656271	Hetero
0.0225189	Hetero
0.22561	Hetero
0.0631138	Hetero
0.0554217	Hetero
0.0121064	Hetero
0.015619	Hetero
0.0391145	Hetero
0.0660574	Hetero
0.22561	Hetero
0.22561	Hetero
0.133044	Hetero
0.0447976	Hetero
0.0174055	Hetero
0.029102	Hetero
0.0532421	Hetero
0.131667	Hetero
0.22561	Hetero
0.113481	Hetero
0.0459392	Hetero
0.0297898	Hetero
0.0409197	Hetero
0.151451	Hetero
0.129241	Hetero
0.096072	Hetero
0.13928	Hetero
0.105287	Hetero
0.0554565	Hetero
0.154605	Hetero
0.137231	Hetero
0.111514	Hetero
0.079304	Hetero
0.110338	Hetero
0.185558	Hetero
0.10033	Hetero
0.105312	Hetero
0.16096	Hetero
0.133983	Hetero
0.104693	Hetero
0.0680679	Hetero
0.0369282	Hetero
0.0341606	Hetero
0.0686845	Hetero
0.13308	Hetero
0.177681	Hetero
0.136375	Hetero
0.100699	Hetero
0.0619258	Hetero
0.0270923	Hetero
0.0180834	Hetero
0.0484048	Hetero
0.108961	Hetero
0.146371	Hetero
0.0979951	Hetero
0.0558075	Hetero
0.0215272	Hetero
0.012826	Hetero
0.0422047	Hetero
0.0997852	Hetero
0.173647	Hetero
0.107831	Hetero
0.0546826	Hetero
0.0198354	Hetero
0.0131142	Hetero
0.0445132	Hetero
0.104377	Hetero
0.176366	Hetero
0.0730425	Hetero
0.0246343	Hetero
0.0148544	Hetero
0.0473335	Hetero
0.112975	Hetero
0.0583836	Hetero
0.0248363	Hetero
0.0494134	Hetero
0.0816696	Hetero
0.0699921	Hetero
0.22561	Hetero
0.22561	Hetero
0.22561	Hetero
0.22561	Hetero
0.22561	Hetero
0.0245834	Hetero
0.0279588	Hetero
0.00970709	Hetero
0.00549908	Hetero
0.0105093	Hetero
0.0536077	Hetero
0.0292064	Hetero
0.0212508	Hetero
0.0272948	Hetero
0.0366178	Hetero
0.0428842	Hetero
0.053734	Hetero
0.0795856	Hetero
0.124829	Hetero
0.0272238	Hetero
0.005633	Hetero
0.000621404	Hetero
0.0168504	Hetero
0.0125829	Hetero
0.0158052	Hetero
0.108575	Hetero
0.0655352	Hetero
0.053824	Hetero
0.0223913	Hetero
0.0566124	Hetero
0.0284184	Hetero
0.0294513	Hetero
0.0712461	Hetero
0.0228106	Hetero
0.0240347	Hetero
0.0778337	Hetero
0.00834473	Hetero
0.0184806	Hetero
0.0225547	Hetero
0.0317765	Hetero
0.0365405	Hetero
0.0320712	Hetero
0.0289377	Hetero
0.0810374	Hetero
0.0195889	Hetero
0.0114333	Hetero
0.0191642	Hetero
0.0272085	Hetero
0.0305722	Hetero
0.0305765	Hetero
0.0623798	Hetero
0.0706353	Hetero
0.014158	Hetero
0.0101376	Hetero
0.0171084	Hetero
0.018761	Hetero
0.0630722	Hetero
0.031988	Hetero
0.045287	Hetero
0.065778	Hetero
0.0989281	Hetero
0.00386219	Hetero
0.00553357	Hetero
0.0166377	Hetero
0.0221195	Hetero
0.0368269	Hetero
0.0557188	Hetero
0.0750961	Hetero
0.00109218	Hetero
0.0013177	Hetero
0.0155697	Hetero
0.00475065	Hetero
0.00354735	Hetero
0.0315473	Hetero
0.0390567	Hetero
0.0458892	Hetero
0.0109422	Hetero
0.0141931	Hetero
0.0104785	Hetero
0.00715424	Hetero
0.0265334	Hetero
0.02364	Hetero
0.026334	Hetero
0.00982473	Hetero
0.0102514	Hetero
0.00644004	Hetero
0.0248139	Hetero
0.0210244	Hetero
0.00143481	Hetero
0.000350052	Hetero
0.00291739	Hetero
0.0338587	Hetero
0.0357426	Hetero
0.0044332	Hetero
0.00553409	Hetero
0.0553363	Hetero
0.0651018	Hetero
0.0250478	Hetero
0.089629	Hetero
0.0313841	Hetero
0.0189154	Hetero
0.0136888	Hetero
0.0110347	Hetero
0.00999542	Hetero
0.0116487	Hetero
0.016157	Hetero
0.0218902	Hetero
0.029733	Hetero
0.0478844	Hetero
0.024996	Hetero
0.0216563	Hetero
0.0165558	Hetero
0.0113827	Hetero
0.00874973	Hetero
0.00979621	Hetero
0.0133996	Hetero
0.0168167	Hetero
0.0197971	Hetero
0.0271148	Hetero
0.0249469	Hetero
0.0206725	Hetero
0.0163215	Hetero
0.0116045	Hetero
0.00868538	Hetero
0.0089203	Hetero
0.0122494	Hetero
0.142905	Hetero
0.137063	Hetero
0.016898	Hetero
0.0217219	Hetero
0.0355918	Hetero
0.0642407	Hetero
0.0233915	Hetero
0.0150982	Hetero
0.00375878	Hetero
0.0945166	Hetero
0.0881892	Hetero
0.0110906	Hetero
0.0330846	Hetero
0.031069	Hetero
0.0383396	Hetero
0.0266419	Hetero
0.0944119	Hetero
0.0372558	Hetero
0.105007	Hetero
0.0664112	Hetero
0.0457647	Hetero
0.0460323	Hetero
0.0682876	Hetero
0.118821	Hetero
0.059652	Hetero
0.0760994	Hetero
0.00189308	Hetero
0.0940823	Hetero
0.22561	Hetero
0.0328641	Hetero
0.0179004	Hetero
0.108934	Hetero
0.0514733	Hetero
0.0107271	Hetero
0.0288138	Hetero
0.112793	Hetero
0.0632706	Hetero
0.0397214	Hetero
0.027975	Hetero
0.12076	Hetero
0.22561	Hetero
0.22561	Hetero
0.0097138	Hetero
0.142485	Hetero
0.0810716	Hetero
0.0530346	Hetero
0.0420785	Hetero
0.0380299	Hetero
0.22561	Hetero
0.22561	Hetero
0.0132524	Hetero
0.191697	Hetero
0.115563	Hetero
0.0774182	Hetero
0.0623245	Hetero
0.103177	Hetero
0.0604627	Hetero
0.0310549	Hetero
0.178453	Hetero
0.121975	Hetero
0.094022	Hetero
0.0910121	Hetero
0.063612	Hetero
0.200549	Hetero
0.134162	Hetero
0.114586	Hetero
0.00297554	Hetero
0.00137615	Hetero
0.0224208	Hetero
0.0175765	Hetero
0.145347	Hetero
0.109258	Hetero
0.108862	Hetero
0.129151	Hetero
0.160198	Hetero
0.0125765	Hetero
0.0110742	Hetero
0.0933314	Hetero
0.00713078	Hetero
0.0323031	Hetero
0.122104	Hetero
0.22561	Hetero
0.0357708	Hetero
0.0258689	Hetero
0.0448255	Hetero
0.0353446	Hetero
0.0310622	Hetero
0.0207403	Hetero
0.00808063	Hetero
0.0139613	Hetero
0.0639768	Hetero
0.10308	Hetero
0.142583	Hetero
0.0398505	Hetero
0.0428963	Hetero
0.113751	Hetero
0.22561	Hetero
0.0165379	Hetero
0.00839182	Hetero
0.0406035	Hetero
0.0358028	Hetero
0.0297515	Hetero
0.0209218	Hetero
0.0141087	Hetero
0.0335364	Hetero
0.102711	Hetero
0.048779	Hetero
0.0546854	Hetero
0.0680361	Hetero
0.13304	Hetero
0.0938508	Hetero
0.22561	Hetero
0.18905	Hetero
0.191046	Hetero
0.0280356	Hetero
0.0880659	Hetero
0.103648	Hetero
0.0320491	Hetero
0.0297408	Hetero
0.038644	Hetero
0.0801681	Hetero
0.0243048	Hetero
0.0162213	Hetero
0.0249586	Hetero
0.0418042	Hetero
0.0725068	Hetero
0.171171	Hetero
0.12574	Hetero
0.114943	Hetero
0.0539638	Hetero
0.0605474	Hetero
0.0502234	Hetero
0.0336261	Hetero
0.0067709	Hetero
0.00281254	Hetero
0.0142942	Hetero
0.0387985	Hetero
0.0362012	Hetero
0.0216629	Hetero
0.034047	Hetero
0.0219177	Hetero
0.0626292	Hetero
0.0403743	Hetero
0.00789768	Hetero
0.0117759	Hetero
0.0297168	Hetero
0.0603819	Hetero
0.0965449	Hetero
0.132801	Hetero
0.0122917	Hetero
0.0134731	Hetero
0.031423	Hetero
0.0527198	Hetero
0.0773977	Hetero
0.112201	Hetero
0.0117821	Hetero
0.06273	Hetero
0.0322389	Hetero
0.0100974	Hetero
0.0137314	Hetero
0.00444219	Hetero
0.065176	Hetero
0.0523562	Hetero
0.0550049	Hetero
0.0143498	Hetero
0.00372965	Hetero
0.0123529	Hetero
0.0191683	Hetero
0.0229228	Hetero
0.0412303	Hetero
0.0202435	Hetero
0.00772154	Hetero
0.023578	Hetero
0.00510238	Hetero
0.00725894	Hetero
0.0293463	Hetero
0.00878732	Hetero
0.00737214	Hetero
0.0115029	Hetero
0.0144363	Hetero
0.0346691	Hetero
0.0166269	Hetero
0.00960978	Hetero
0.0382865	Hetero
0.0933905	Hetero
0.114818	Hetero
0.0471207	Hetero
0.11334	Hetero
0.0915219	Hetero
0.0524063	Hetero
0.0502732	Hetero
0.0900125	Hetero
0.0708504	Hetero
0.0501127	Hetero
0.0364425	Hetero
0.0362515	Hetero
0.0361954	Hetero
0.0254565	Hetero
0.020582	Hetero
0.043824	Hetero
0.0513118	Hetero
0.053481	Hetero
0.0255444	Hetero
0.00961251	Hetero
0.0108464	Hetero
0.015169	Hetero
0.0180411	Hetero
0.0344546	Hetero
0.0255953	Hetero
0.0430027	Hetero
0.0164739	Hetero
0.0096543	Hetero
0.0192734	Hetero
0.0307632	Hetero
0.0466114	Hetero
0.0106567	Hetero
0.0381831	Hetero
0.0178679	Hetero
0.0207469	Hetero
0.0353463	Hetero
0.052038	Hetero
0.0488894	Hetero
0.0962116	Hetero
0.0417942	Hetero
0.0402185	Hetero
0.0915519	Hetero
0.107874	Hetero
0.0615415	Hetero
0.0819034	Hetero
0.0578064	Hetero
0.0109596	Hetero
0.0217431	Hetero
0.0177407	Hetero
0.00581748	Hetero
0.0171811	Hetero
0.00386709	Hetero
0.00190562	Hetero
0.0859079	Hetero
0.0439424	Hetero
0.0161769	Hetero
0.0170348	Hetero
0.040871	Hetero
0.0605533	Hetero
0.0652082	Hetero
0.0778417	Hetero
0.121717	Hetero
0.0149537	Hetero
0.00517049	Hetero
0.00290659	Hetero
0.00313858	Hetero
0.0771572	Hetero
0.0307889	Hetero
0.00631484	Hetero
0.0224257	Hetero
0.0593101	Hetero
0.0803021	Hetero
0.0877406	Hetero
0.124272	Hetero
0.00383242	Hetero
0.00417153	Hetero
0.00638349	Hetero
0.0660561	Hetero
0.0196055	Hetero
0.00264081	Hetero
0.0274901	Hetero
0.0666708	Hetero
0.0937989	Hetero
0.0148231	Hetero
0.0075762	Hetero
0.00490978	Hetero
0.00807949	Hetero
0.0127094	Hetero
0.0610198	Hetero
0.0187076	Hetero
0.00456217	Hetero
0.0276397	Hetero
0.0720002	Hetero
0.0430674	Hetero
0.0228759	Hetero
0.0083265	Hetero
0.00718098	Hetero
0.00943797	Hetero
0.0164686	Hetero
0.110655	Hetero
0.069911	Hetero
0.0314412	Hetero
0.0146284	Hetero
0.0388082	Hetero
0.0312781	Hetero
0.0124185	Hetero
0.00420191	Hetero
0.0114964	Hetero
0.0195486	Hetero
0.0308855	Hetero
0.12516	Hetero
0.0902797	Hetero
0.0534356	Hetero
0.0387121	Hetero
0.0779838	Hetero
0.00936394	Hetero
0.0193003	Hetero
0.00449017	Hetero
0.00574803	Hetero
0.0229457	Hetero
0.0362696	Hetero
0.163053	Hetero
0.143215	Hetero
0.110143	Hetero
0.0770166	Hetero
0.0019817	Hetero
0.00373302	Hetero
0.0278948	Hetero
0.00858749	Hetero
0.00201081	Hetero
0.0154671	Hetero
0.0422432	Hetero
0.05778	Hetero
0.177846	Hetero
0.000449406	Hetero
0.00587555	Hetero
0.0154962	Hetero
0.00228796	Hetero
0.00789647	Hetero
0.0347696	Hetero
0.00150182	Hetero
0.0123643	Hetero
0.00656827	Hetero
0.00361934	Hetero
0.0250173	Hetero
0.0623137	Hetero
0.00642473	Hetero
0.0130764	Hetero
0.00405673	Hetero
0.0167619	Hetero
0.0546775	Hetero
0.0165255	Hetero
0.00870575	Hetero
0.0129897	Hetero
0.0464968	Hetero
0.0231493	Hetero
0.0166322	Hetero
0.0411399	Hetero
0.0405805	Hetero
0.0459806	Hetero
0.0893758	Hetero
0.0818011	Hetero
0.0986354	Hetero
0.140352	Hetero
0.105717	Hetero
0.05882	Hetero
0.0421736	Hetero
0.042452	Hetero
0.0285432	Hetero
0.0191109	Hetero
0.013556	Hetero
0.0339274	Hetero
0.22561	Hetero
0.00750307	Hetero
0.152615	Hetero
0.0334493	Hetero
0.0392889	Hetero
0.0478568	Hetero
0.194987	Hetero
0.00985517	Hetero
0.0166061	Hetero
0.0846972	Hetero
0.165402	Hetero
0.00513763	Hetero
0.0317738	Hetero
0.0380826	Hetero
0.0521154	Hetero
0.161447	Hetero
0.0220984	Hetero
0.0186098	Hetero
0.0058568	Hetero
0.0219743	Hetero
0.0412652	Hetero
0.0867715	Hetero
0.0711864	Hetero
0.0692879	Hetero
0.0722399	Hetero
0.0572139	Hetero
0.0445874	Hetero
0.0466981	Hetero
0.0397135	Hetero
0.0608377	Hetero
0.0261993	Hetero
0.00879247	Hetero
0.0487214	Hetero
0.0126878	Hetero
0.0174417	Hetero
0.041245	Hetero
0.0507485	Hetero
0.0528977	Hetero
0.0690456	Hetero
0.0761638	Hetero
0.0165643	Hetero
0.00433189	Hetero
0.0393362	Hetero
0.0285497	Hetero
0.00452023	Hetero
0.0316212	Hetero
0.00808281	Hetero
0.0294207	Hetero
0.010321	Hetero
0.012834	Hetero
0.0177846	Hetero
0.10809	Hetero
0.0927096	Hetero
0.0908499	Hetero
0.0938159	Hetero
0.0942556	Hetero
0.0700726	Hetero
0.0364347	Hetero
0.0258866	Hetero
0.0082014	Hetero
0.0117557	Hetero
0.108415	Hetero
0.103332	Hetero
0.104743	Hetero
0.10384	Hetero
0.0237193	Hetero
0.0287306	Hetero
0.0212286	Hetero
0.00327757	Hetero
0.0106039	Hetero
0.00846961	Hetero
0.0246447	Hetero
0.0839047	Hetero
0.0816244	Hetero
0.0853569	Hetero
0.0199163	Hetero
0.0129834	Hetero
0.0115975	Hetero
0.00070562	Hetero
0.00958133	Hetero
0.00926878	Hetero
0.0466168	Hetero
0.040514	Hetero
0.0413917	Hetero
0.0223063	Hetero
0.0620354	Hetero
0.0176842	Hetero
0.0098891	Hetero
0.0995451	Hetero
0.0547852	Hetero
0.0267576	Hetero
0.013447	Hetero
0.00992272	Hetero
0.0257801	Hetero
0.121006	Hetero
0.069209	Hetero
0.0367463	Hetero
0.0191745	Hetero
0.0141409	Hetero
0.0480021	Hetero
0.0363064	Hetero
0.0339898	Hetero
0.0414281	Hetero
0.0432039	Hetero
0.22561	Hetero
0.047186	Hetero
0.188227	Hetero
0.22561	Hetero
0.134254	Hetero
0.22561	Hetero
0.0117428	Hetero
0.048195	Hetero
0.11726	Hetero
0.120046	Hetero
0.0198711	Hetero
0.0238531	Hetero
0.0569701	Hetero
0.0755472	Hetero
0.0261036	Hetero
0.0867123	Hetero
0.110718	Hetero
[truncated: 5,315 more rows]

## Sheet: Figure3B
First scatter plot in Panel B			Second scatter plot in Panel B
Inter-areal dissimilarity (x-axis)	Cross-task diversity (y-axis)		Intra-areal dissimilarity (x-axis)	Cross-task diversity (y-axis)
1.07261	0.254675		0.0189588	0.254675
0.958696	0.366055		0.00442808	0.366055
1.0629	0.224207		0.0487288	0.224207
0.918907	0.339551		0.0505315	0.339551
1.07379	0.306373		0.03732	0.306373
1.06874	0.287964		0.0437042	0.287964
0.981389	0.265383		0.169172	0.265383
0.964783	0.309144		0.0578172	0.309144
1.07649	0.288435		0.0742449	0.288435
1.07589	0.284856		0.0491438	0.284856
0.991885	0.225469		0.0296547	0.225469
1.06885	0.2267		0.0483256	0.2267
1.03938	0.267255		0.125754	0.267255
1.05949	0.221328		0.070415	0.221328
1.02326	0.294619		0.0708274	0.294619
1.02127	0.236928		0.136741	0.236928
0.995426	0.279538		0.237429	0.279538
1.03113	0.239497		0.113773	0.239497
1.07666	0.199573		0.177126	0.199573
1.08772	0.2227		0.2532	0.2227
1.07951	0.190319		0.032213	0.190319
1.07467	0.24702		0.0722359	0.24702
1.01281	0.185694		0.0294631	0.185694
0.986161	0.223904		0.0651617	0.223904
1.03622	0.149702		0.0192274	0.149702
0.972695	0.26076		0.0747217	0.26076
0.99354	0.217868		0.0064868	0.217868
0.993051	0.219051		0.0415017	0.219051
0.972834	0.366573		0.0369061	0.366573
0.974286	0.384113		0.0951275	0.384113
0.931521	0.566603		0.0287364	0.566603
0.929229	0.644264		0.0630334	0.644264
0.918274	0.515212		0.0309544	0.515212
0.917513	0.42726		0.00802677	0.42726
0.937918	0.164403		0.00369206	0.164403
0.942958	0.189192		0.0209842	0.189192
0.938529	0.420196		0.0341111	0.420196
0.936541	0.268068		0.0707128	0.268068
0.973727	0.166623		0.0207075	0.166623
1.06686	0.190194		0.0713369	0.190194
1.06807	0.186391		0.0535245	0.186391
1.06792	0.17305		0.10694	0.17305
1.05838	0.167152		0.0862751	0.167152
1.0758	0.167384		0.122718	0.167384
1.08186	0.180624		0.0575816	0.180624
1.04296	0.1542		0.0157845	0.1542
1.07124	0.155207		0.0651713	0.155207
1.05148	0.254055		0.05106	0.254055
1.03155	0.286054		0.12619	0.286054
1.04308	0.215728		0.0391838	0.215728
1.01531	0.289923		0.0214972	0.289923
1.04635	0.183865		0.0360949	0.183865
1.01595	0.197554		0.0270157	0.197554
1.02174	0.180235		0.0425816	0.180235
1.0048	0.25766		0.0139066	0.25766
1.02347	0.239186		0.0292932	0.239186
1.06166	0.224002		0.00683197	0.224002
1.07574	0.183448		0.0311973	0.183448
0.876434	0.396784		0.00473602	0.396784
0.899725	0.53929		0.0224929	0.53929
0.884802	0.49988		0.0308025	0.49988
0.922887	0.366588		0.0320183	0.366588
0.926811	0.328947		0.0336961	0.328947
0.913313	0.302092		0.00818198	0.302092
0.882762	0.387729		0.0604251	0.387729
0.911268	0.276179		0.0201071	0.276179
0.881556	0.345332		0.0296248	0.345332
0.88646	0.331194		0.0414769	0.331194
0.892591	0.381952		0.0280649	0.381952
0.911277	0.397572		0.0330987	0.397572
0.885455	0.578411		0.00997569	0.578411
0.97497	0.233437		0.0356112	0.233437
0.98441	0.224039		0.074711	0.224039
0.965796	0.296546		0.0295484	0.296546
0.992472	0.302623		0	0.302623
0.968425	0.301198		0.0193299	0.301198
1.00006	0.292434		0.014421	0.292434
0.982926	0.335229		0.0882236	0.335229
0.955975	0.328474		0.180766	0.328474
0.933348	0.332646		0.0104511	0.332646
0.9744	0.277927		0.0989231	0.277927
0.955781	0.335056		0.0200547	0.335056
0.951061	0.428191		0.0536466	0.428191
0.997952	0.328493		0.0369891	0.328493
0.955003	0.378817		0.064233	0.378817
0.959813	0.275237		0.0292893	0.275237
0.905482	0.323439		0.0557781	0.323439
0.90132	0.375635		0.057037	0.375635
0.956583	0.356235		0.0559968	0.356235
0.942296	0.226965		0.0108974	0.226965
0.951512	0.225616		0.0118243	0.225616
0.973725	0.182832		0.0344529	0.182832
0.950087	0.273511		0.123441	0.273511
0.977224	0.312405		0.129062	0.312405
1.03619	0.189847		0.116702	0.189847
0.96416	0.198882		0.0507518	0.198882
1.04006	0.194406		0.0894679	0.194406
1.01818	0.203382		0.118335	0.203382
1.02331	0.263289		0.148529	0.263289
0.97815	0.397421		0.0241092	0.397421
0.96519	0.54238		0.0841372	0.54238
0.979861	0.261979		0.0357664	0.261979
0.954985	0.324384		0.00368749	0.324384
0.951256	0.37751		0.00773822	0.37751
0.941733	0.44947		0.0482585	0.44947
0.956057	0.276491		0.0461634	0.276491
0.992915	0.347939		0.12818	0.347939
1.00051	0.335895		0.105286	0.335895
0.973831	0.366385		0.0497422	0.366385
0.963927	0.357903		0.0383242	0.357903
0.931514	0.453829		0.0891921	0.453829
0.968982	0.35431		0.0279223	0.35431
1.07491	0.368827		0.0195802	0.368827
0.948376	0.5446		0.043151	0.5446
1.07785	0.277146		0.0397796	0.277146
0.910158	0.367831		0.078162	0.367831
1.07392	0.324724		0.0509525	0.324724
1.07346	0.317562		0.0699683	0.317562
0.940195	0.289082		0.155982	0.289082
0.941204	0.358802		0.0767903	0.358802
1.07827	0.320092		0.092645	0.320092
1.07833	0.368332		0.0232885	0.368332
0.989669	0.238857		0.0930881	0.238857
1.06739	0.25369		0.0756673	0.25369
1.04644	0.236916		0.0494554	0.236916
1.06231	0.27398		0.0480909	0.27398
1.03119	0.253548		0.0665859	0.253548
1.03061	0.229302		0.0929841	0.229302
0.943148	0.262839		0.266271	0.262839
1.00638	0.259279		0.141123	0.259279
1.07237	0.220255		0.159774	0.220255
1.05816	0.254365		0.124293	0.254365
1.06868	0.230155		0.0492498	0.230155
1.07424	0.169193		0.0337384	0.169193
1.01564	0.219655		0.0404027	0.219655
0.986674	0.270654		0.0633654	0.270654
1.02583	0.267431		0.0454564	0.267431
0.988174	0.244287		0.0464508	0.244287
0.937224	0.633149		0.0183336	0.633149
0.983509	0.250655		0.00747126	0.250655
0.988721	0.22662		0.0371816	0.22662
0.963419	0.299493		0.0197851	0.299493
0.946979	0.424625		0.0641142	0.424625
0.944302	0.60605		0.0361682	0.60605
0.940565	0.649705		0.0420582	0.649705
0.917231	0.566391		0.0395447	0.566391
0.925368	0.300355		0.00486779	0.300355
0.932735	0.264726		0.0122862	0.264726
0.946558	0.250884		0.0184613	0.250884
0.935207	0.453386		0.0211906	0.453386
0.937172	0.309737		0.062718	0.309737
0.956812	0.211645		0.0211305	0.211645
1.0467	0.212626		0.0440955	0.212626
1.05445	0.234524		0.0460508	0.234524
1.06611	0.18779		0.0953576	0.18779
1.02611	0.204415		0.0789004	0.204415
1.03741	0.219239		0.0885176	0.219239
1.05993	0.172222		0.0753788	0.172222
1.05128	0.157918		0.0508837	0.157918
1.075	0.191457		0.0557182	0.191457
1.04113	0.250111		0.0687059	0.250111
1.02184	0.269195		0.118947	0.269195
1.04235	0.229405		0.0426671	0.229405
1.00618	0.280187		0.0118768	0.280187
1.04324	0.189661		0.0187026	0.189661
1.01275	0.204238		0.0380379	0.204238
1.02183	0.196918		0.0390942	0.196918
0.995356	0.275658		0.00902704	0.275658
1.02548	0.262004		0.0432508	0.262004
1.05157	0.237124		0.013007	0.237124
1.06744	0.181048		0.0203664	0.181048
0.882372	0.38005		0.012354	0.38005
0.915544	0.593575		0.00652582	0.593575
0.901564	0.554325		0.00772852	0.554325
0.929989	0.386415		0.0216707	0.386415
0.90646	0.435869		0.0314441	0.435869
0.899871	0.356835		0.26873	0.356835
0.880807	0.425617		0.0523809	0.425617
0.910006	0.293508		0.0427575	0.293508
0.884502	0.408896		0.0420634	0.408896
0.892868	0.372906		0.0362329	0.372906
0.903065	0.378928		0.0197855	0.378928
0.919997	0.373613		0.0260081	0.373613
0.896597	0.463918		0.0265023	0.463918
0.961176	0.307593		0.0338612	0.307593
0.960702	0.221167		0.0444471	0.221167
0.952642	0.26355		0.0445805	0.26355
0.97627	0.294491		0.0193116	0.294491
0.969954	0.290748		0.0316308	0.290748
0.968773	0.282219		0.0368903	0.282219
0.969524	0.327252		0.0721247	0.327252
0.948412	0.347985		0.170069	0.347985
0.943767	0.369661		0.0442494	0.369661
0.954363	0.349429		0.0997323	0.349429
0.961573	0.362488		0.0447153	0.362488
0.930666	0.402055		0.0459634	0.402055
0.975273	0.349479		0.0893755	0.349479
0.904103	0.359084		0.0497758	0.359084
0.930854	0.280175		0.0540014	0.280175
0.887458	0.419108		0.00874155	0.419108
0.888438	0.371156		0.0295509	0.371156
0.91371	0.435217		0.0715077	0.435217
0.937776	0.257403		0.0156579	0.257403
0.941628	0.241487		0.0146962	0.241487
0.955047	0.22368		0.0409134	0.22368
0.931167	0.284567		0.0773328	0.284567
0.934469	0.253042		0.10091	0.253042
0.970977	0.295963		0.153767	0.295963
0.961449	0.240505		0.0447355	0.240505
1.03107	0.236648		0.123922	0.236648
0.986071	0.287345		0.172432	0.287345
1.02078	0.25687		0.108238	0.25687
0.974239	0.24724		0.0090838	0.24724
0.953898	0.370306		0.0398629	0.370306
0.974332	0.289187		0.0187238	0.289187
0.956292	0.374173		0.00702609	0.374173
0.956571	0.329626		0.00259562	0.329626
0.946543	0.469334		0.0439613	0.469334
0.958928	0.359027		0.0581559	0.359027
0.972821	0.380547		0.0187029	0.380547
1.015	0.333218		0.0612226	0.333218
0.97529	0.407375		0.0605663	0.407375
0.931928	0.496443		0.0448934	0.496443
0.916582	0.587441		0.0654436	0.587441
0.987457	0.319761		0.0318593	0.319761
0.887844	0.419127		0.0539984	0.419127
0.956317	0.374182		0.0831585	0.374182
0.888388	0.371167		0.0498758	0.371167

## Sheet: Figure3C
Scatter plot in Panel C
Intra-areal cross-task diversity (x-axis)	Cross-task diversity (y-axis)
0.0599728	0.254675
0.0329655	0.366055
0.0615806	0.224207
0.020336	0.339551
0.0272743	0.306373
0.0324296	0.287964
0.0257454	0.265383
0.0448588	0.309144
0.0238066	0.288435
0.0271396	0.284856
0.0355143	0.225469
0.0381919	0.2267
0.0230374	0.267255
0.0402444	0.221328
0.0313694	0.294619
0.0461427	0.236928
0.0261441	0.279538
0.0348579	0.239497
0.0401992	0.199573
0.0510999	0.2227
0.0541976	0.190319
0.0435424	0.24702
0.0397243	0.185694
0.0429576	0.223904
0.0400509	0.149702
0.0294907	0.26076
0.0705764	0.217868
0.0587764	0.219051
0.0270244	0.366573
0.0174674	0.384113
0.0149641	0.566603
0.0103958	0.644264
0.0152338	0.515212
0.0280536	0.42726
0.0570304	0.164403
0.0792493	0.189192
0.0356524	0.420196
0.0398043	0.268068
0.0445758	0.166623
0.0426397	0.190194
0.0680204	0.186391
0.0459638	0.17305
0.0726338	0.167152
0.0531634	0.167384
0.0469501	0.180624
0.094365	0.1542
0.054796	0.155207
0.0444213	0.254055
0.0346403	0.286054
0.0528742	0.215728
0.0435873	0.289923
0.0615654	0.183865
0.0559285	0.197554
0.0635946	0.180235
0.05813	0.25766
0.0846604	0.239186
0.0582291	0.224002
0.0460861	0.183448
0.0432177	0.396784
0.0255388	0.53929
0.0417486	0.49988
0.0195039	0.366588
0.0509781	0.328947
0.0251311	0.302092
0.0371623	0.387729
0.0352163	0.276179
0.0337174	0.345332
0.029674	0.331194
0.0250355	0.381952
0.0313586	0.397572
0.0165822	0.578411
0.0479296	0.233437
0.0481082	0.224039
0.0430007	0.296546
0.040248	0.302623
0.0429231	0.301198
0.0484737	0.292434
0.0302404	0.335229
0.0256012	0.328474
0.0283489	0.332646
0.0402823	0.277927
0.0302883	0.335056
0.0239794	0.428191
0.0342349	0.328493
0.0187186	0.378817
0.0300024	0.275237
0.0243903	0.323439
0.0306137	0.375635
0.0299659	0.356235
0.0490685	0.226965
0.0565397	0.225616
0.0391133	0.182832
0.0453609	0.273511
0.0544698	0.312405
0.0536662	0.189847
0.0463886	0.198882
0.0473566	0.194406
0.0463941	0.203382
0.0360556	0.263289
0.0243339	0.397421
0.0168413	0.54238
0.044836	0.261979
0.0333472	0.324384
0.0214499	0.37751
0.0482211	0.44947
0.0293877	0.276491
0.0633643	0.347939
0.0787345	0.335895
0.0378476	0.366385
0.0325908	0.357903
0.0467147	0.453829
0.0471016	0.35431
0.0213233	0.368827
0.0547375	0.5446
0.0217973	0.277146
0.0424068	0.367831
0.0297784	0.324724
0.0178375	0.317562
0.0194009	0.289082
0.0233731	0.358802
0.0441362	0.320092
0.0297315	0.368332
0.0435906	0.238857
0.0338246	0.25369
0.0403333	0.236916
0.0320044	0.27398
0.0440931	0.253548
0.0308344	0.229302
0.03133	0.262839
0.0422085	0.259279
0.0584188	0.220255
0.0473782	0.254365
0.0616444	0.230155
0.047842	0.169193
0.0421042	0.219655
0.0519215	0.270654
0.0427515	0.267431
0.0140006	0.244287
0.0490583	0.633149
0.0453249	0.250655
0.0599909	0.22662
0.0161381	0.299493
0.0158057	0.424625
0.0164004	0.60605
0.0107475	0.649705
0.0386318	0.566391
0.039253	0.300355
0.0538644	0.264726
0.0266579	0.250884
0.029814	0.453386
0.0455279	0.309737
0.0412044	0.211645
0.0349472	0.212626
0.0290896	0.234524
0.0585481	0.18779
0.0391756	0.204415
0.0531845	0.219239
0.0700572	0.172222
0.0356512	0.157918
0.0434688	0.191457
0.0342588	0.250111
0.0531314	0.269195
0.0452278	0.229405
0.0561536	0.280187
0.065122	0.189661
0.0551969	0.204238
0.0625321	0.196918
0.0783705	0.275658
0.0640496	0.262004
0.0655532	0.237124
0.034998	0.181048
0.0207478	0.38005
0.022929	0.593575
0.0173285	0.554325
0.0466275	0.386415
0.0342571	0.435869
0.0272185	0.356835
0.0490397	0.425617
0.0316266	0.293508
0.0403342	0.408896
0.0401962	0.372906
0.0361561	0.378928
0.0234166	0.373613
0.039248	0.463918
0.039404	0.307593
0.0441591	0.221167
0.0365431	0.26355
0.0645293	0.294491
0.0343629	0.290748
0.0354213	0.282219
0.0251242	0.327252
0.0409013	0.347985
0.0432584	0.369661
0.0438105	0.349429
0.0281611	0.362488
0.0427734	0.402055
0.0345527	0.349479
0.0387251	0.359084
0.0501814	0.280175
0.0284271	0.419108
0.0254213	0.371156
0.0457304	0.435217
0.0331657	0.257403
0.0358746	0.241487
0.0456278	0.22368
0.0381262	0.284567
0.0478306	0.253042
0.0358298	0.295963
0.0544039	0.240505
0.0451208	0.236648
0.0383599	0.287345
0.0431021	0.25687
0.0196308	0.24724
0.0353765	0.370306
0.0257385	0.289187
0.0305656	0.374173
0.0348228	0.329626
0.0270915	0.469334
0.0700514	0.359027
0.0565946	0.380547
0.0655883	0.333218
0.0244845	0.407375
0.014062	0.496443
0.0508723	0.587441
0.0195016	0.319761
0.0371532	0.419127
0.0251279	0.374182
0.0508357	0.371167

## Sheet: Figure4A
Scatter plots in panel A
Inter-areal dissimilarity of each subject (x-axis of all scatter plots)											(y-axis of each subject's first scatter plot)		Cross-task diversity of each subject (y-axis of each subject's second scatter plot)
Subject1	Subject2	Subject3	Subject4	Subject5	Subject6	Subject7	Subject8	Subject9	Subject10		Histological gradient		Subject1	Subject2	Subject3	Subject4	Subject5	Subject6	Subject7	Subject8	Subject9	Subject10
1.0782	1.06677	1.11299	1.09382	1.09786	1.09581	1.09866	1.07897	1.10732	1.11977		-0.194192		0.738603	0.571398	0.582587	0.656869	0.744582	0.775515	0.764672	0.558024	0.718548	0.70151
1.05367	0.975126	0.884158	0.901365	0.936327	0.976684	0.96197	0.946151	0.915573	0.928879		0.422343		0.847358	0.581879	0.893988	0.788962	0.813649	0.815861	0.855956	0.545592	0.832828	0.784422
1.07994	1.05514	1.11111	1.09689	1.09736	1.06702	1.09636	1.07906	1.07969	1.09365		-0.253735		0.72208	0.471709	0.573336	0.585538	0.681133	0.680559	0.709313	0.427289	0.735243	0.680351
0.965011	0.92198	0.903696	0.877634	0.904494	0.911945	0.885018	0.934731	0.927697	0.921853		0.0347201		0.78116	0.581937	0.621343	0.661875	0.666721	0.650467	0.740083	0.613351	0.618349	0.743115
1.06191	1.07145	1.1147	1.0994	1.09203	1.08807	1.08756	1.0853	1.10572	1.12563		-0.37642		0.792786	0.675669	0.696082	0.706882	0.773698	0.762253	0.797788	0.659319	0.744472	0.75158
1.05877	1.06268	1.10956	1.09341	1.09133	1.08177	1.08828	1.08219	1.10391	1.11942		-0.167804		0.758472	0.60188	0.6687	0.718607	0.741509	0.724872	0.784255	0.603453	0.746008	0.708515
0.923215	0.957014	1.00534	0.913311	1.01089	0.975	1.06017	0.982633	1.0642	0.98516		-0.0846148		0.660414	0.51343	0.657878	0.642131	0.651294	0.673978	0.66831	0.503421	0.594453	0.721299
0.950842	0.960263	0.992847	0.967381	0.975875	0.940082	1.0419	0.974513	1.05865	1.00534		0.154371		0.663905	0.479869	0.618427	0.585363	0.676067	0.658778	0.719321	0.47803	0.616992	0.629752
1.08289	1.07203	1.11952	1.12002	1.09927	1.0934	1.09909	1.08973	1.12056	1.14021		-0.288656		0.789456	0.599839	0.683055	0.685867	0.74413	0.739906	0.799903	0.620432	0.688468	0.766109
1.06405	1.06932	1.11462	1.09654	1.09446	1.09195	1.08878	1.0843	1.10679	1.12592		-0.311347		0.774918	0.610227	0.655807	0.667043	0.767121	0.775213	0.766488	0.586947	0.762165	0.753365
1.03802	0.975427	1.00016	1.00156	0.983415	1.01488	0.995154	0.992196	1.07122	1.0765		-0.0106679		0.713952	0.447906	0.597916	0.607812	0.574948	0.605662	0.658811	0.506686	0.596082	0.672542
1.08532	1.06884	1.12383	1.1146	1.10814	1.08744	1.10669	1.07038	1.11624	1.13801		-0.0323902		0.776677	0.559632	0.59899	0.646466	0.770077	0.645878	0.788405	0.594341	0.612231	0.696082
1.09259	1.05589	1.10349	1.11108	1.06463	1.0695	1.05129	1.04359	1.10257	1.12453		0.088916		0.729965	0.542997	0.61232	0.665628	0.659443	0.617022	0.749723	0.58719	0.655909	0.715584
1.05687	1.06365	1.11473	1.09661	1.08631	1.08642	1.09097	1.06877	1.09751	1.13645		-0.264311		0.703689	0.481881	0.606038	0.613639	0.643543	0.65339	0.758481	0.494338	0.638651	0.658346
1.04549	1.05392	1.10134	1.09678	1.04321	1.05965	1.07696	1.06111	1.09856	1.14177		-0.181381		0.664203	0.503141	0.524839	0.593586	0.581349	0.601585	0.729577	0.539977	0.625185	0.707826
1.02017	1.03653	1.09137	1.08362	1.02439	1.04773	1.06341	1.04772	1.08064	1.11227		-0.213738		0.644848	0.431326	0.562775	0.547349	0.573491	0.524507	0.617414	0.442792	0.567921	0.626108
1.08297	1.03882	1.08956	1.08362	1.03219	1.06244	0.988375	0.95935	1.07483	1.08686		-0.0356402		0.721122	0.532581	0.59257	0.589607	0.66348	0.664913	0.728174	0.46126	0.608128	0.704449
1.06608	1.05562	1.1049	1.08501	1.07825	1.07666	1.04986	1.00145	1.08857	1.11713		-0.173694		0.736327	0.504347	0.622769	0.609562	0.689486	0.703154	0.751816	0.551244	0.682789	0.69433
1.10808	1.09938	1.14198	1.14532	1.09881	1.08946	1.09536	1.1012	1.1135	1.15333		0.00164111		0.613588	0.444698	0.544398	0.600024	0.586535	0.511059	0.619137	0.469414	0.530413	0.597042
1.1223	1.10713	1.1408	1.13233	0.982289	1.1082	1.10801	1.10577	1.1059	1.1594		-0.124896		0.603041	0.413479	0.539292	0.483134	0.589235	0.618159	0.689606	0.471094	0.627686	0.655054
1.08647	1.08034	1.13586	1.13324	1.11271	1.10106	1.09855	1.09517	1.10121	1.11717		0.103451		0.658446	0.400614	0.552442	0.618133	0.628885	0.65734	0.620768	0.425206	0.609038	0.622181
1.12089	1.10222	1.14056	1.1439	1.07872	1.09809	1.09342	1.11512	1.10302	1.15531		-0.0434818		0.642471	0.493476	0.584354	0.5975	0.584428	0.534683	0.559891	0.439415	0.597869	0.639247
1.05651	1.0361	1.07598	1.08522	1.00519	1.07534	1.08855	1.04726	1.08261	1.09758		-0.0604969		0.581174	0.364795	0.537533	0.518755	0.508533	0.531957	0.630559	0.423011	0.449983	0.606278
1.01315	1.00104	1.03562	1.03902	0.973671	1.03711	1.03771	0.984568	1.048	1.06744		0.100999		0.633612	0.368789	0.55677	0.579825	0.619424	0.552778	0.596468	0.451749	0.506645	0.639305
1.04845	1.04779	1.07118	1.08533	1.04271	1.06539	1.10464	1.07757	1.07878	1.08869		-0.0539349		0.53209	0.340852	0.478687	0.625043	0.450508	0.482267	0.524555	0.381317	0.364106	0.580197
0.957256	0.940008	1.05237	1.04367	0.958686	0.968545	1.05114	1.01509	1.0314	0.99235		0.0509922		0.65232	0.47138	0.568419	0.528657	0.477566	0.573064	0.634781	0.431222	0.460426	0.677433
0.919169	0.93962	0.884224	0.862529	0.939428	0.898691	0.920571	0.909876	0.930532	0.852193		0.325139		0.943597	0.866578	0.945604	0.929135	0.918686	0.893857	0.931201	0.860451	0.930402	0.939353
0.931254	0.940499	0.949846	0.915245	0.958418	0.920129	0.877456	0.968699	0.922797	0.878492		-0.0325564		0.756319	0.337949	0.625866	0.644401	0.599084	0.807221	0.937323	0.627402	0.599575	0.639979
0.927742	0.939306	0.946286	0.922257	0.977495	0.918086	0.881375	0.959829	0.912089	0.87744		0.00917752		0.638177	0.418734	0.680611	0.568542	0.597638	0.70518	0.793649	0.550002	0.57859	0.690001
0.914803	0.930363	0.885293	0.873486	0.936823	0.896156	0.884761	0.934073	0.910947	0.84608		0.118152		0.864804	0.594667	0.766625	0.838346	0.732612	0.791418	0.909393	0.658541	0.704231	0.784867
0.917942	0.93156	0.903955	0.878002	0.965336	0.905694	0.886565	0.933821	0.902997	0.844959		0.0739561		0.845707	0.571075	0.790515	0.769253	0.734284	0.819487	0.843983	0.640812	0.783895	0.788347
0.924345	0.93975	0.878976	0.879747	0.925867	0.955482	0.899064	0.918892	0.919721	0.902859		0.319346		0.965238	0.856263	0.921821	0.92101	0.934322	0.884994	0.942596	0.805121	0.828185	0.822316
0.991232	0.934244	0.860702	0.86124	0.91696	0.998139	0.909326	0.914231	0.929333	0.895816		0.298851		0.939634	0.86428	0.964367	0.961794	0.922049	0.868668	0.929287	0.870417	0.938818	0.908121
0.915321	0.917165	0.875259	0.862064	0.917562	0.900751	0.891083	0.898612	0.917357	0.908047		0.113871		0.886039	0.69377	0.887425	0.784802	0.813429	0.78834	0.854222	0.724556	0.817429	0.823042
0.914768	0.914818	0.887994	0.879761	0.925625	0.931888	0.911287	0.893223	0.913259	0.916889		0.23762		0.918645	0.694289	0.85258	0.742579	0.644824	0.663949	0.861739	0.75381	0.714757	0.834121
0.934301	0.941401	0.906511	0.947031	0.928988	0.952783	0.989416	0.927925	0.934653	0.975889		0.0340739		0.777633	0.478501	0.527849	0.575113	0.493949	0.57208	0.59461	0.349989	0.480215	0.610183
0.952157	0.954012	0.894946	0.940336	0.93733	0.960014	0.996778	0.923027	0.953149	0.919394		0.0247357		0.660405	0.469198	0.56626	0.610087	0.503734	0.529516	0.63446	0.491921	0.524646	0.625186
0.964449	0.9825	0.893992	0.909055	0.931269	0.92688	0.925606	0.911641	0.973187	0.926131		0.0346258		0.800605	0.618027	0.734999	0.719438	0.671938	0.716117	0.735192	0.689411	0.779578	0.782936
0.971498	0.938873	0.928382	0.994087	0.915532	0.939147	0.973238	0.941492	0.934799	1.03846		0.15814		0.699673	0.524182	0.644057	0.635272	0.703275	0.655836	0.71544	0.474759	0.636652	0.673738
1.04984	0.983079	0.961514	1.0474	0.962323	0.998717	0.976136	0.970635	0.957182	0.98126		0.297264		0.670484	0.390612	0.598121	0.549668	0.721116	0.546852	0.682445	0.334949	0.465022	0.579705
1.09219	1.07904	1.1279	1.10485	1.09563	1.09918	1.0876	1.10542	1.05316	1.10023		-0.214295		0.569976	0.398039	0.515204	0.496501	0.519841	0.533748	0.601786	0.363296	0.482946	0.544067
1.08826	1.07958	1.11281	1.12039	1.08703	1.09901	1.09077	1.09639	1.0885	1.10137		-0.0150585		0.589352	0.409909	0.52509	0.516145	0.556008	0.504448	0.612191	0.41973	0.473511	0.570012
1.09255	1.085	1.10128	1.09403	1.112	1.06164	1.06536	1.10142	1.02426	1.06652		-0.136373		0.560422	0.36485	0.535206	0.520253	0.557214	0.498735	0.62858	0.365182	0.46128	0.530829
1.08264	1.04549	1.09812	1.10428	1.03829	1.04654	0.975259	1.03145	1.03968	1.09624		-0.136078		0.54614	0.321499	0.514906	0.501238	0.54223	0.475078	0.638208	0.402747	0.450623	0.500908
1.09871	1.08668	1.11814	1.10819	1.0745	1.08493	1.05401	1.0914	1.07028	1.08261		-0.234747		0.525572	0.400698	0.529737	0.519028	0.516832	0.453338	0.565604	0.338242	0.442335	0.538927
1.11963	1.1041	1.12102	1.12112	1.08907	1.11035	1.09607	1.10874	1.09476	1.11792		-0.103605		0.571425	0.371346	0.569236	0.518353	0.49799	0.439374	0.5204	0.421144	0.429116	0.576226
1.02142	1.02022	1.08338	1.10414	1.02814	0.989869	1.02457	1.05568	0.974216	1.01655		-0.0942053		0.636204	0.309512	0.549376	0.462249	0.56389	0.433746	0.638399	0.440894	0.464536	0.491102
1.05184	1.05859	1.12012	1.10572	1.07718	1.05177	1.07164	1.08734	1.02812	1.10451		-0.336431		0.613576	0.313409	0.5505	0.597018	0.558439	0.435334	0.528213	0.339943	0.42642	0.551469
1.05079	1.04155	1.06353	1.07948	1.00121	1.03196	0.987839	1.0654	1.03525	1.08822		-0.31322		0.752298	0.450118	0.67482	0.637661	0.663733	0.688311	0.817405	0.658072	0.652632	0.81436
1.02511	1.02832	1.03356	1.04596	0.973421	0.996237	0.934048	1.04341	1.00267	1.04624		-0.199856		0.781705	0.474616	0.695912	0.658464	0.641181	0.760255	0.83015	0.654592	0.718925	0.800096
1.02487	1.03911	1.06976	1.0813	0.998657	0.985182	0.971375	1.06182	1.01403	1.08576		-0.336445		0.736555	0.446154	0.595911	0.582412	0.576305	0.665247	0.746116	0.551767	0.619747	0.675212
1.0032	0.992181	1.01549	0.995006	0.983787	0.987903	0.909939	1.02232	0.953869	0.939485		-0.198486		0.79181	0.519951	0.706079	0.723042	0.678822	0.781698	0.89161	0.665975	0.705748	0.808097
1.01917	1.03289	1.08399	1.09115	1.0128	1.00043	0.989086	1.06447	1.00529	1.08462		-0.312849		0.654824	0.393935	0.569479	0.563589	0.592972	0.54799	0.710229	0.451291	0.540551	0.599127
0.948874	0.973643	1.00323	1.02193	1.01451	0.940042	0.91715	0.991755	0.951805	0.926238		-0.140959		0.589066	0.416144	0.593195	0.625093	0.614171	0.557227	0.738875	0.429629	0.507764	0.667206
1.03618	1.00175	1.01595	1.05242	0.994207	0.978393	0.932851	0.992276	0.957867	0.960771		-0.125082		0.564262	0.360454	0.545659	0.563434	0.602699	0.508637	0.740866	0.401953	0.533354	0.578279
0.972375	0.947842	0.998651	0.952095	0.973253	0.952549	0.895039	0.987938	0.937709	0.90782		-0.134612		0.723698	0.472044	0.686553	0.695318	0.657804	0.722026	0.887629	0.596806	0.655855	0.76548
0.923787	1.00032	0.999453	1.0252	1.01102	0.935862	0.898619	1.03416	0.97426	0.911147		-0.21172		0.668396	0.423049	0.709548	0.706584	0.590187	0.619395	0.806671	0.590082	0.575074	0.65709
1.05855	1.056	1.09184	1.08038	0.992336	1.03668	1.03098	1.08789	1.06066	1.12659		-0.41272		0.784464	0.457708	0.644066	0.451834	0.512453	0.619224	0.775329	0.654374	0.636206	0.767398
1.07298	1.07227	1.11944	1.11841	1.03865	1.05439	1.05635	1.0882	1.06144	1.13447		-0.286634		0.656301	0.40618	0.564257	0.573721	0.549924	0.512262	0.668088	0.481184	0.557842	0.614691
0.863752	0.879206	0.843165	0.834272	0.869548	0.860329	0.842568	0.876157	0.864027	0.832537		0.060643		0.882086	0.601796	0.836915	0.721533	0.854673	0.852198	0.815656	0.728919	0.758176	0.922707
0.883635	0.926423	0.922552	0.88689	0.925539	0.874146	0.899758	0.892894	0.877584	0.834688		0.421855		0.899889	0.704647	0.931488	0.825091	0.860563	0.917338	0.880629	0.830997	0.911508	0.939035
0.870819	0.893973	0.901369	0.84514	0.886713	0.857501	0.862368	0.885719	0.870169	0.835043		0.437706		0.823003	0.634204	0.919816	0.899766	0.907126	0.928647	0.864247	0.814944	0.870021	0.939621
0.939621	0.928355	0.876173	0.890864	0.902316	0.907855	0.900568	0.907972	0.926583	0.876413		0.0307712		0.772827	0.598546	0.860416	0.757355	0.826162	0.772495	0.841935	0.651507	0.774213	0.790976
0.918211	0.93903	0.859311	0.879526	0.900357	0.93003	0.861449	0.957372	0.918896	0.848733		0.382524		0.818705	0.473226	0.648226	0.707653	0.554043	0.821726	0.831446	0.683194	0.757089	0.901628
0.911264	0.914657	0.869543	0.868077	0.925816	0.896055	0.867051	0.901571	0.885799	0.871161		0.317385		0.870765	0.612385	0.734107	0.678244	0.707544	0.834954	0.788205	0.733121	0.777968	0.82874
0.867137	0.895343	0.836722	0.845986	0.875742	0.865815	0.847744	0.889117	0.865423	0.833617		0.324606		0.877725	0.623164	0.785601	0.771403	0.763211	0.821846	0.823403	0.696865	0.766429	0.903451
0.90313	0.907734	0.871454	0.872006	0.93394	0.896843	0.879262	0.895682	0.881294	0.883117		0.0635544		0.766699	0.496377	0.635316	0.668386	0.69174	0.787797	0.810028	0.646764	0.686738	0.759016
0.884792	0.879485	0.850257	0.837033	0.87794	0.864854	0.852478	0.881188	0.869045	0.841501		0.0761777		0.813306	0.56024	0.676026	0.633446	0.734784	0.783135	0.811962	0.706465	0.738512	0.907852
0.888	0.884692	0.853787	0.840836	0.883258	0.870435	0.85955	0.885194	0.867361	0.853206		0.0668503		0.803584	0.581065	0.627167	0.717275	0.644262	0.718228	0.846678	0.646246	0.698523	0.817497
0.895688	0.910548	0.851949	0.85386	0.877111	0.889898	0.859384	0.886331	0.890394	0.852509		-0.0928648		0.768004	0.558576	0.726359	0.789601	0.692194	0.764828	0.807631	0.530495	0.733511	0.818062
0.934149	0.921437	0.870248	0.896491	0.895466	0.900579	0.870225	0.901846	0.911167	0.859209		0.00830962		0.752065	0.654926	0.786275	0.680299	0.73582	0.714021	0.836023	0.663767	0.724806	0.736711
0.880754	0.883604	0.891237	0.838738	0.874785	0.860555	0.8516	0.887084	0.873918	0.842144		0.291354		0.91942	0.887328	0.901791	0.924757	0.934154	0.907558	0.900725	0.840844	0.934859	0.937009
0.950898	0.954801	1.01675	1.03816	0.982033	0.944182	1.07065	0.981507	0.994249	0.928213		-0.0589659		0.632672	0.416722	0.516358	0.528437	0.465502	0.63297	0.655805	0.373096	0.491909	0.65622
0.95744	0.936737	1.02786	1.04523	1.03403	0.984514	1.06517	0.961946	0.998483	0.998097		-0.173925		0.649192	0.384846	0.615402	0.622567	0.538997	0.54688	0.64509	0.43864	0.53296	0.601008
0.942055	0.939431	1.00594	0.99021	1.01737	0.92502	0.981821	0.967992	1.0339	1.01404		-0.0772426		0.659673	0.48259	0.588843	0.584039	0.623755	0.540554	0.718111	0.486559	0.485735	0.67091
0.965229	0.981139	1.02436	0.967992	1.00901	0.990734	1.06161	1.02663	1.07728	1.04773		0.194877		0.625248	0.555122	0.577563	0.671048	0.767956	0.496634	0.79675	0.446606	0.627558	0.620287
0.951307	0.950247	0.97201	1.03872	1.00081	0.95415	1.02674	0.957041	0.966326	0.94592		-0.0964762		0.722171	0.497566	0.541435	0.535975	0.502478	0.60648	0.803302	0.350449	0.662241	0.658204
0.993126	1.01334	0.942842	0.975117	1.01017	0.982041	1.06994	1.02919	1.07223	1.03031		-0.206452		0.593357	0.599777	0.586995	0.549902	0.615765	0.517923	0.830329	0.433485	0.562409	0.622747
0.972388	1.0006	0.909353	0.930999	0.977606	0.95195	0.908988	1.00787	0.956889	0.898833		-0.076412		0.881139	0.662628	0.795591	0.765954	0.700179	0.776902	0.873104	0.630633	0.726938	0.859938
0.942371	0.967533	0.888292	0.902401	0.941376	0.965765	0.894483	0.97117	0.950453	0.882125		0.107725		0.879187	0.600707	0.731087	0.744096	0.713847	0.802896	0.844469	0.650508	0.784225	0.892359
0.927064	0.935281	0.895216	0.892464	0.94476	0.915788	0.895018	0.910061	0.895463	0.894274		-0.034842		0.868058	0.607168	0.731876	0.75782	0.658957	0.7958	0.829965	0.758868	0.713871	0.79872
0.925033	0.951177	0.905349	0.879397	0.995352	1.00025	0.970637	0.945741	0.957243	0.895936		-0.154549		0.778959	0.538626	0.650556	0.640257	0.711672	0.793806	0.771719	0.542249	0.668366	0.794401
0.937157	0.962035	0.901771	0.886453	0.940733	0.924123	0.893444	0.935699	0.91014	0.877433		-0.37517		0.872887	0.608642	0.749815	0.728155	0.777442	0.830218	0.916634	0.682209	0.782594	0.836646
0.97894	0.96925	0.883409	0.876516	0.946146	0.954024	0.891649	0.947117	0.900025	0.881308		-0.21278		0.894133	0.614405	0.784523	0.793339	0.817291	0.788956	0.909724	0.744352	0.748028	0.86548
0.917259	0.958058	0.965755	0.934476	1.00772	1.02451	1.03982	1.02805	1.02052	0.969364		-0.0315052		0.833059	0.595386	0.669942	0.711226	0.755139	0.829588	0.782432	0.677768	0.846957	0.813874
1.01444	0.947793	0.872379	0.868375	0.949346	1.0058	0.890752	0.974504	0.981903	0.879707		0.0803396		0.909086	0.556033	0.719197	0.728172	0.798984	0.811957	0.917283	0.690708	0.832462	0.823559
0.934774	0.916488	0.901254	0.86049	0.957015	0.961055	1.01248	0.964367	1.06349	0.888263		-0.0684139		0.828743	0.59885	0.493861	0.630271	0.656541	0.736911	0.796516	0.617046	0.664332	0.70266
0.969788	0.886093	0.860259	0.84861	0.899883	0.947929	0.869221	0.907619	0.924348	0.857196		0.0177134		0.884015	0.529448	0.617558	0.655072	0.672058	0.837884	0.864517	0.79909	0.786069	0.793508
0.923028	0.899799	0.86816	0.844502	0.88228	0.918751	0.88349	0.89418	0.915415	0.859761		-0.0699585		0.79473	0.546252	0.775868	0.772776	0.784044	0.744595	0.855531	0.629713	0.575215	0.785035
1.00622	1.00039	0.890162	0.92133	0.953756	1.00744	0.94255	0.929039	1.00372	0.894045		-0.0121458		0.708955	0.558775	0.70165	0.672915	0.596619	0.636992	0.767202	0.535314	0.748775	0.707601
0.99174	0.959176	0.922295	0.920941	0.907956	0.938583	0.946235	0.95044	0.920011	0.926822		0.169459		0.633429	0.444487	0.681482	0.610283	0.687535	0.658359	0.73646	0.363578	0.58603	0.603633
1.0402	1.00287	0.925906	0.923213	0.926534	0.945997	0.936262	0.95325	0.92291	0.937279		0.112099		0.662128	0.413873	0.647097	0.590065	0.572198	0.604177	0.704421	0.349937	0.634385	0.670923
1.07092	1.01933	0.977687	1.00442	0.967894	0.998015	0.963034	0.971744	0.957096	0.964178		0.157245		0.655625	0.392236	0.65125	0.531591	0.614871	0.545707	0.63733	0.369524	0.545321	0.607063
0.913095	0.955914	0.912451	0.883297	1.01102	0.941453	0.917453	0.929585	0.954745	0.861738		-0.202307		0.728328	0.557501	0.556882	0.647883	0.602501	0.665337	0.713923	0.543297	0.519786	0.780604
0.937731	0.974811	1.00829	0.952158	0.990598	0.978867	1.05574	0.96436	1.00304	0.898375		0.193711		0.632718	0.55033	0.561764	0.495558	0.585165	0.587472	0.635646	0.52293	0.551755	0.720909
1.02233	1.0488	1.0413	1.06831	1.04647	1.06066	1.10253	1.03908	1.0366	1.00497		0.100245		0.614946	0.466698	0.46744	0.467156	0.460686	0.510935	0.609175	0.392743	0.519543	0.638336
0.907481	0.924851	0.962961	0.914955	1.01974	0.934608	1.03528	0.98051	0.951232	0.976353		0.263996		0.677037	0.479004	0.524225	0.489852	0.562444	0.669736	0.656906	0.455018	0.486193	0.715773
1.03372	1.02413	1.09509	1.07683	1.08001	1.03207	1.0665	1.07381	1.06496	1.03946		0.0246815		0.654702	0.407451	0.556393	0.55795	0.560002	0.628297	0.587321	0.457188	0.593313	0.621206
1.03011	1.02248	1.03652	1.02825	1.0334	1.04935	1.07288	0.997658	1.008	0.963299		0.0121388		0.582305	0.417578	0.454409	0.525632	0.511669	0.485539	0.515482	0.41914	0.523386	0.599753
1.06304	0.997295	1.05379	1.05764	1.03483	1.03786	1.00706	0.999797	0.984803	1.00749		-0.0590796		0.601839	0.444257	0.556803	0.5653	0.59275	0.568702	0.649377	0.460496	0.479651	0.637119
0.897772	0.930434	0.892406	0.886025	0.926122	0.898027	0.881443	0.934631	0.910949	0.868219		0.159097		0.869713	0.562926	0.846039	0.766184	0.775394	0.837413	0.875322	0.830907	0.76889	0.86606
0.927861	0.945899	0.881001	0.884273	0.91879	0.895486	0.903821	0.933156	0.91387	0.85108		0.37381		0.899664	0.744703	0.862959	0.870567	0.857537	0.865759	0.925357	0.770359	0.887115	0.91148
0.892416	0.924998	0.903291	0.900707	0.926465	0.89967	0.889584	0.935346	0.93955	0.92013		0.256734		0.83995	0.413414	0.770131	0.606508	0.641684	0.78689	0.860719	0.77044	0.76761	0.819879
0.994973	0.970789	0.89627	0.916512	0.922667	0.969333	0.962042	0.946232	0.936101	0.92476		0.414414		0.871705	0.539124	0.919237	0.71274	0.837755	0.700293	0.756278	0.584163	0.74183	0.771674
0.979967	0.966062	0.902388	0.938613	0.919741	0.970541	0.953163	0.943614	0.93866	0.928905		0.26984		0.91152	0.694002	0.888056	0.745546	0.843439	0.764544	0.818884	0.700968	0.690453	0.636711
0.93095	0.960108	0.885516	0.914747	0.974659	0.922279	0.928648	0.922615	0.912098	0.861873		-0.0423483		0.812399	0.60639	0.798564	0.739558	0.729915	0.903823	0.80338	0.723279	0.869886	0.883164
0.946458	0.982088	0.910859	0.959091	0.96372	0.956101	0.997116	0.94476	0.938313	0.873938		0.263036		0.754789	0.459202	0.690298	0.647445	0.716013	0.754339	0.628264	0.58726	0.707094	0.821339
1.00104	1.0284	0.989015	0.913717	1.01472	1.00477	0.988314	1.02678	1.0615	0.986967		-0.147851		0.837103	0.639624	0.686362	0.699956	0.72746	0.809857	0.771918	0.665956	0.808506	0.852629
0.978458	1.02225	1.00313	0.955016	1.04259	0.993186	0.969857	1.00764	1.04166	0.884758		-0.364417		0.827018	0.658365	0.629141	0.772558	0.691009	0.755538	0.774537	0.637054	0.713425	0.835381
0.935056	0.995157	0.96866	0.896825	1.02719	0.969024	0.970281	0.988728	1.02251	0.962197		-0.146817		0.808757	0.633619	0.763862	0.785371	0.706808	0.814561	0.719894	0.652853	0.776967	0.860513
0.981661	1.02204	0.963967	0.963436	0.954453	0.957975	0.930818	1.00735	0.999149	0.893892		0.19873		0.84404	0.648227	0.818969	0.788364	0.696879	0.735875	0.722669	0.694184	0.835195	0.914886
0.916124	0.988687	0.890533	0.928602	0.930041	0.906465	0.917026	0.937372	0.922327	0.848627		0.353837		0.862383	0.73781	0.824857	0.817655	0.747322	0.793399	0.76729	0.750462	0.79845	0.912285
0.946431	0.963947	1.00303	0.917086	1.03365	0.956045	0.94933	0.961539	1.03156	0.857508		-0.0732387		0.701421	0.638459	0.700054	0.762289	0.683535	0.631675	0.725301	0.616368	0.57733	0.799508
0.911279	0.927555	0.863153	0.857725	0.920846	0.913833	0.928157	0.902056	0.906485	0.852216		0.34583		0.965214	0.867269	0.955317	0.913025	0.939822	0.933379	0.917638	0.929479	0.914937	0.951184
1.08143	1.06788	1.09936	1.08696	1.09556	1.10304	1.10643	1.07807	1.10258	1.12492		-0.333908		0.856657	0.688796	0.744417	0.734231	0.747175	0.696767	0.883164	0.728999	0.779426	0.840092
0.94423	0.966141	0.898021	0.914741	0.924554	0.963941	0.955458	0.937089	0.912262	0.906832		0.407456		0.934915	0.742135	0.925392	0.896095	0.908499	0.828134	0.805509	0.840354	0.909531	0.942519
1.07979	1.06419	1.09352	1.08317	1.10251	1.10238	1.10915	1.08623	1.10357	1.13183		-0.126792		0.755028	0.541599	0.589525	0.651566	0.704611	0.681453	0.832141	0.707414	0.736318	0.788128
0.928207	0.926051	0.901327	0.887512	0.906221	0.903327	0.890885	0.926248	0.90502	0.891471		0.117384		0.74119	0.656433	0.737648	0.655513	0.636888	0.741737	0.785609	0.621146	0.634031	0.832053
1.06484	1.07169	1.10589	1.09764	1.08396	1.09652	1.09246	1.07879	1.10527	1.12932		-0.30504		0.738869	0.713559	0.678119	0.68483	0.770695	0.76736	0.856491	0.735719	0.758987	0.781473
1.07243	1.07095	1.10904	1.10458	1.09063	1.0969	1.09476	1.07846	1.10405	1.12413		-0.282538		0.765227	0.657954	0.704853	0.721421	0.76126	0.730595	0.838942	0.739069	0.735652	0.79077
0.917307	0.922671	0.95765	0.896345	0.963749	0.933005	0.957798	0.929361	0.93246	0.890513		-0.0785158		0.684088	0.523455	0.647207	0.655988	0.622511	0.676774	0.800306	0.526244	0.634721	0.779925
0.979534	0.979287	0.908794	0.924206	0.959192	0.931056	0.965134	0.922033	0.929603	0.886933		0.0247362		0.712157	0.517172	0.692001	0.666958	0.62451	0.643763	0.778074	0.570106	0.633126	0.770206
1.08462	1.07165	1.11958	1.11916	1.09998	1.10204	1.10808	1.09015	1.11722	1.14029		-0.267881		0.766659	0.632749	0.723593	0.6806	0.744216	0.720386	0.838295	0.662383	0.723404	0.814012
1.07327	1.07002	1.11538	1.09447	1.09603	1.10281	1.10433	1.08225	1.09973	1.13255		-0.374191		0.777873	0.665062	0.72714	0.742557	0.781794	0.733138	0.877181	0.763498	0.700324	0.862613
1.03168	0.977395	1.01925	1.06815	0.960546	0.979208	1.02176	1.01237	1.06706	1.11392		-0.0733882		0.638327	0.450478	0.571339	0.597713	0.55718	0.605903	0.732711	0.618687	0.642981	0.697093
1.09469	1.07579	1.12517	1.11941	1.09781	1.09076	1.09515	1.08073	1.11233	1.13335		0.0547323		0.716467	0.58721	0.62198	0.647157	0.653634	0.638795	0.798749	0.61034	0.643858	0.726836
1.08216	1.06883	1.11449	1.11422	1.08037	1.05325	1.08279	1.06154	1.10597	1.13807		0.161274		0.651953	0.486558	0.592095	0.610566	0.658606	0.55785	0.782905	0.543558	0.671314	0.726709
1.05833	1.0567	1.11381	1.09061	1.09589	1.09889	1.09015	1.07224	1.0975	1.13844		-0.342558		0.731687	0.526097	0.66267	0.649187	0.715273	0.70048	0.805572	0.642968	0.684087	0.749949
1.05897	1.05636	1.11357	1.09042	1.05042	1.06657	1.08536	1.06681	1.08152	1.12909		-0.101731		0.699077	0.466639	0.567562	0.569375	0.616746	0.5893	0.770314	0.434838	0.553863	0.674296
1.05053	1.04478	1.08928	1.04828	1.03664	1.06441	1.04261	1.05696	1.06696	1.12507		-0.181524		0.620506	0.428986	0.549259	0.568816	0.606035	0.546089	0.68349	0.48475	0.610809	0.70356
1.01525	0.996727	1.06464	1.03888	0.951588	0.947713	1.01098	0.943363	0.983175	1.06948		-0.134461		0.703726	0.502166	0.602961	0.614026	0.587414	0.655496	0.755995	0.443525	0.575718	0.68786
1.02332	1.00049	1.05545	1.03244	1.02271	1.02517	1.04511	0.98841	1.05805	1.10592		-0.18126		0.746408	0.521152	0.674537	0.640286	0.639575	0.669491	0.791114	0.66066	0.648403	0.7234
1.1008	1.10263	1.13008	1.13752	1.10182	1.09147	1.08806	1.10481	1.09822	1.14212		-0.0598113		0.614149	0.447576	0.600427	0.658189	0.571	0.559743	0.680623	0.541067	0.617958	0.635649
1.04191	1.08745	1.05983	1.13626	1.03182	1.03342	1.09412	1.10176	1.00506	1.11747		-0.016463		0.610805	0.425084	0.564106	0.480318	0.627014	0.666296	0.743047	0.543787	0.522642	0.727554
1.07532	1.05975	1.11327	1.08203	1.10673	1.10676	1.09912	1.08131	1.10241	1.13206		-0.0225009		0.718123	0.506165	0.551403	0.593945	0.631834	0.683394	0.797088	0.612001	0.651735	0.755068
1.09349	1.08732	1.12395	1.12641	1.09165	1.08155	1.08164	1.10183	1.07716	1.13158		-0.139522		0.547102	0.374611	0.589813	0.634116	0.543295	0.4875	0.581809	0.434242	0.499504	0.597788
1.07448	1.05579	1.09286	1.09469	1.00798	1.07839	1.07894	1.05094	1.08707	1.10652		0.0244468		0.574913	0.442677	0.574601	0.546671	0.50852	0.556887	0.637597	0.472285	0.518755	0.684448
1.03021	1.00493	1.00172	1.02593	0.942384	1.05794	0.959388	0.971913	1.04983	1.08041		0.0767616		0.652645	0.419642	0.625059	0.55988	0.626053	0.620631	0.70826	0.549741	0.51185	0.724485
1.05498	1.05472	1.07849	1.05157	1.0219	1.06678	1.0852	1.05278	1.05679	1.09734		-0.0560479		0.602224	0.458174	0.595509	0.667147	0.585635	0.588213	0.665754	0.534386	0.69904	0.698308
1.01977	0.984481	1.03328	1.0105	0.977782	1.04522	1.00838	1.02682	0.986587	1.03572		-0.0899408		0.641297	0.457468	0.51797	0.607814	0.526026	0.588686	0.717152	0.471325	0.529797	0.721314
0.896455	0.955883	0.87615	0.866324	0.920187	0.903092	0.899531	0.913382	0.892252	0.857975		0.43678		0.885107	0.795239	0.949112	0.91146	0.936497	0.884175	0.925391	0.799363	0.932648	0.89128
0.887854	0.934386	0.911193	0.912729	0.952855	0.900515	0.887499	0.945149	0.929366	0.884857		-0.082372		0.699747	0.364896	0.698406	0.718451	0.573914	0.762186	0.862078	0.713487	0.692977	0.704444
0.898407	0.938373	0.925959	0.901945	0.97616	0.895257	0.893294	0.99502	0.934653	0.879137		-0.0680687		0.688791	0.363173	0.694143	0.702912	0.609427	0.709067	0.862024	0.593768	0.634439	0.682115
0.884996	0.944199	0.897898	0.884279	0.925112	0.900204	0.879156	0.933396	0.901183	0.880517		0.0230189		0.762479	0.471186	0.728971	0.733636	0.825037	0.766946	0.857879	0.670075	0.691194	0.746946
0.896159	0.923863	0.883841	0.870646	0.95189	0.89095	0.889594	0.915907	0.88743	0.864493		0.0785761		0.785455	0.606007	0.86501	0.853701	0.862982	0.731675	0.901422	0.7652	0.736478	0.800901
0.906691	0.936681	0.876323	0.887818	0.9134	0.957623	0.932306	0.921375	0.916563	0.907609		0.358419		0.950907	0.888037	0.955606	0.957403	0.925812	0.780676	0.93755	0.889713	0.897896	0.896603
0.907701	0.929224	0.87916	0.877904	0.916348	0.939022	0.934118	0.914261	0.904501	0.888211		0.392548		0.900621	0.902347	0.960874	0.957	0.930392	0.860635	0.926328	0.925836	0.964106	0.915118
0.91519	0.90092	0.863536	0.86809	0.907499	0.908002	0.908765	0.895791	0.886372	0.8743		0.196755		0.913701	0.742982	0.901258	0.860013	0.843901	0.813837	0.905728	0.793631	0.818645	0.851592
0.947715	0.925012	0.895969	0.913538	0.931148	0.937555	0.9201	0.914104	0.91783	0.895187		0.155097		0.907283	0.595496	0.698366	0.656587	0.646032	0.675831	0.751779	0.559523	0.674519	0.746742
0.983421	0.940435	0.898583	0.92862	0.917886	0.966781	0.934349	0.92752	0.906221	0.893415		0.108121		0.784622	0.542135	0.589785	0.604719	0.660758	0.640297	0.754001	0.507574	0.660238	0.701004
0.937855	0.974905	0.892573	0.93804	0.96257	0.958532	1.01586	0.932703	0.92791	0.929913		0.0474639		0.757563	0.539096	0.667245	0.622852	0.673008	0.649676	0.708974	0.518938	0.581761	0.677274
0.968103	0.948702	0.893766	0.915507	0.964222	0.955821	0.958043	0.911445	0.904515	0.891142		-0.0653218		0.8542	0.666621	0.782758	0.787488	0.792667	0.713803	0.822573	0.629122	0.831192	0.832849
0.997056	0.947891	0.926825	0.949972	0.907585	0.954996	0.950439	0.934226	0.920778	0.913635		0.148022		0.720099	0.565654	0.682049	0.652196	0.754113	0.655031	0.740744	0.601689	0.658206	0.689607
0.974612	0.969296	0.945572	0.967601	0.926502	0.969225	0.964328	0.950991	0.941454	0.958025		0.254796		0.702444	0.491737	0.648397	0.592321	0.721242	0.601653	0.721091	0.374109	0.643202	0.574873
1.04922	1.03693	1.01235	1.00733	1.02975	1.0555	1.10442	1.09361	1.08009	1.07397		-0.0548557		0.609528	0.446842	0.59117	0.547271	0.533394	0.567209	0.692624	0.562296	0.519286	0.742397
1.0676	1.0388	0.9987	0.99722	1.07784	1.10368	1.10396	1.09451	1.09762	1.09202		-0.126149		0.714202	0.478854	0.611716	0.647046	0.57399	0.729103	0.765591	0.537597	0.618503	0.661634
1.04294	1.0779	1.06035	1.08429	1.09325	1.06927	1.09455	1.07944	1.09638	1.12727		-0.191609		0.571472	0.397212	0.553847	0.568652	0.565262	0.594978	0.691364	0.445435	0.573919	0.622359
0.980588	0.982593	0.979242	0.979526	1.01065	0.92848	0.932109	1.0971	0.945761	1.067		-0.0876138		0.635924	0.370609	0.557916	0.592059	0.589134	0.473714	0.661994	0.391513	0.474061	0.615053
1.03141	1.02642	0.993213	1.00634	1.02553	0.965693	1.02282	1.08984	1.00414	1.05854		-0.218053		0.588166	0.386345	0.537798	0.652727	0.560841	0.481401	0.661084	0.502285	0.470505	0.598583
1.05245	1.06381	1.07279	1.03865	1.08236	1.03009	1.10307	1.09722	1.07961	1.10984		-0.152144		0.542455	0.397705	0.569082	0.609588	0.523619	0.486491	0.627639	0.38935	0.441757	0.633521
0.962932	1.02298	1.0399	1.03958	1.01635	0.99879	1.02253	1.09777	0.977262	1.10245		-0.349335		0.534486	0.316609	0.521145	0.577525	0.555965	0.465298	0.683809	0.364734	0.424975	0.545818
1.06319	1.07233	1.07342	1.11212	1.05287	1.0584	1.06853	1.09625	1.07861	1.12549		-0.245659		0.578415	0.403084	0.591408	0.601054	0.521141	0.473719	0.648605	0.414672	0.518095	0.641475
1.04615	1.03391	1.05056	1.06788	0.995682	1.0335	0.946	1.06022	0.988281	1.05224		-0.314736		0.758005	0.461612	0.717973	0.641617	0.650707	0.709564	0.828879	0.638049	0.689185	0.786584
0.999609	1.00751	1.01162	1.03717	0.975554	0.996459	0.923189	1.0406	0.959291	0.983129		-0.224972		0.776641	0.498575	0.689504	0.684807	0.642399	0.74651	0.817967	0.64751	0.693507	0.784096
0.961026	1.03347	1.06723	1.07528	1.00917	1.03161	0.975573	1.07059	0.968661	1.09687		-0.268113		0.672675	0.500058	0.608155	0.595454	0.58019	0.686071	0.751369	0.530414	0.697363	0.689411
0.913614	0.964286	0.937072	0.975185	0.963415	0.965335	0.918112	1.01185	0.954227	0.904112		-0.349378		0.789547	0.488178	0.690247	0.759522	0.655708	0.786745	0.875623	0.613222	0.738429	0.749859
0.945621	1.0329	1.06529	1.05658	1.01142	1.02752	0.989745	1.07775	0.964811	1.10156		-0.431529		0.693295	0.374874	0.563565	0.638347	0.564179	0.646694	0.783798	0.538136	0.589533	0.580419
0.908702	0.955417	0.946354	0.940436	0.980828	0.919636	0.900601	1.07507	0.938865	0.90071		-0.158066		0.690192	0.398256	0.595997	0.64404	0.639118	0.603646	0.744863	0.533588	0.547934	0.618874
0.91011	0.963731	0.959658	0.970842	0.987155	0.967349	0.913458	1.0781	0.951027	0.959027		-0.190286		0.634705	0.371469	0.551605	0.649394	0.63352	0.579071	0.780213	0.468741	0.569428	0.634374
0.892771	0.938915	0.918068	0.93331	0.959333	0.914196	0.903287	0.978563	0.941744	0.889436		-0.249247		0.737665	0.429071	0.730988	0.75404	0.620249	0.781625	0.891454	0.619739	0.692871	0.777925
0.898101	0.990398	0.970845	0.917392	1.01075	0.946577	0.925023	1.08748	0.968977	0.910278		-0.37159		0.724613	0.572066	0.655227	0.713822	0.610596	0.600553	0.810062	0.683557	0.61288	0.735709
1.02663	1.0536	1.04376	1.07522	1.0002	1.0397	0.948942	1.07109	1.03416	1.10643		-0.406181		0.740989	0.508169	0.692385	0.492508	0.51548	0.614457	0.772005	0.605216	0.705022	0.768723
1.04603	1.06588	1.08901	1.10314	1.033	1.04261	1.0223	1.08613	1.03033	1.11825		-0.362397		0.696947	0.403867	0.607629	0.572481	0.519451	0.478428	0.700291	0.504357	0.598976	0.651018
0.865477	0.878701	0.839876	0.829863	0.869767	0.859569	0.948653	0.881612	0.870056	0.837093		0.263988		0.897774	0.676867	0.921923	0.771109	0.791003	0.827275	0.714466	0.837315	0.84392	0.870006
0.9034	0.925946	0.867626	0.852568	0.962945	0.881462	0.964047	0.918481	0.891589	0.841432		0.328343		0.89686	0.782487	0.960468	0.925615	0.962625	0.895196	0.862398	0.890751	0.928776	0.906424
0.882918	0.913031	0.864013	0.843442	0.90737	0.860028	0.95135	0.905193	0.884173	0.846206		0.316893		0.903647	0.858855	0.948369	0.905702	0.922867	0.928858	0.832908	0.83422	0.903449	0.924991
0.921467	0.936525	0.860723	0.881318	0.922798	0.938459	0.919251	0.917156	0.902531	0.880606		0.110656		0.883727	0.683889	0.917038	0.720097	0.763907	0.78249	0.855736	0.619969	0.788551	0.789538
0.910539	0.905581	0.863303	0.858778	0.918435	0.894481	0.864915	0.896858	0.882692	0.845799		0.389804		0.885814	0.598446	0.741294	0.800972	0.832725	0.812768	0.764861	0.888361	0.890511	0.937259
0.908481	0.896391	0.872825	0.871909	0.897379	0.904515	0.901849	0.88813	0.913413	0.864746		0.136119		0.83486	0.636756	0.773346	0.723986	0.793805	0.803009	0.832112	0.805586	0.778832	0.862689
0.867627	0.876837	0.838286	0.830633	0.874276	0.862773	0.875831	0.876899	0.873764	0.834373		0.395025		0.864997	0.51625	0.848282	0.862449	0.836686	0.816348	0.721808	0.822732	0.8386	0.909416
0.896559	0.903446	0.878368	0.871538	0.921741	0.899801	0.902684	0.900505	0.908583	0.891748		0.111795		0.813272	0.544604	0.668936	0.618994	0.756931	0.775189	0.79248	0.685796	0.690012	0.844711
0.875693	0.880491	0.841126	0.834724	0.873219	0.862904	0.932303	0.878666	0.8801	0.845536		0.236922		0.81778	0.62793	0.791919	0.680747	0.80196	0.813355	0.831663	0.804604	0.869211	0.869807
0.883511	0.886801	0.849704	0.843613	0.880256	0.874934	0.870486	0.887597	0.884993	0.864808		0.0492682		0.785827	0.60039	0.702108	0.673932	0.782435	0.763043	0.844183	0.693643	0.687764	0.850403
0.891151	0.909969	0.850224	0.848433	0.890763	0.88722	0.854613	0.88914	0.912522	0.860707		-0.137329		0.715996	0.59935	0.746452	0.666193	0.701226	0.821197	0.799559	0.561088	0.558109	0.756168
0.906019	0.918295	0.863011	0.85896	0.903733	0.923406	0.899611	0.897854	0.913144	0.865261		-0.141655		0.792179	0.598363	0.78193	0.640422	0.753817	0.766645	0.833107	0.662167	0.717103	0.768814
0.876881	0.905858	0.858118	0.833942	0.878303	0.859752	0.965768	0.897652	0.881703	0.854399		0.265151		0.891	0.775386	0.890415	0.792051	0.833248	0.881736	0.892335	0.852005	0.845559	0.837057
0.952269	0.94841	0.929645	0.907089	0.96345	0.991324	0.939267	0.929473	0.925237	0.887391		-0.0909593		0.69646	0.433592	0.685137	0.576642	0.593928	0.603647	0.83615	0.575217	0.499075	0.660915
0.943855	0.942756	0.978056	0.909362	0.982071	0.973915	0.925213	0.947001	0.924977	0.900859		-0.0104122		0.609459	0.422421	0.646249	0.609316	0.530037	0.542255	0.777882	0.564283	0.541766	0.705057
1.01308	0.98083	0.940888	0.95567	0.949585	0.940528	0.937575	0.921148	0.960453	0.8866		-0.199195		0.605151	0.536694	0.590628	0.609304	0.644754	0.546164	0.763955	0.439006	0.542906	0.76751
1.02021	1.01368	0.918208	0.927792	0.986073	0.984066	0.963574	0.953744	1.02417	0.903439		-0.128882		0.663055	0.590453	0.660531	0.696257	0.650021	0.623268	0.80158	0.410537	0.528234	0.763957
1.02929	0.960861	0.970854	0.993798	0.986498	0.984535	0.968293	0.94328	0.980384	0.970606		-0.0156239		0.616162	0.521243	0.62947	0.580504	0.588887	0.591697	0.764357	0.442008	0.483271	0.734741
1.00628	0.984393	0.932164	0.982286	0.974781	0.977539	0.945352	0.937096	0.985262	0.918965		-0.149974		0.614361	0.423793	0.66229	0.545198	0.683683	0.596875	0.783475	0.445226	0.539062	0.683702
0.945728	0.988359	0.92922	0.947732	0.982013	0.975989	0.903154	0.975194	0.937889	0.919287		0.048702		0.875754	0.607533	0.680882	0.741408	0.739782	0.805629	0.886527	0.774799	0.673996	0.834585
0.934346	0.956873	0.920364	0.924377	0.971348	0.963748	0.906276	0.92929	0.921188	0.905975		0.097617		0.838471	0.661888	0.721147	0.763447	0.764873	0.807375	0.804083	0.714572	0.684326	0.882103
0.939972	0.981747	0.901204	0.899843	0.939935	0.957873	0.924217	0.920709	0.913334	0.906381		-0.0543963		0.845691	0.678854	0.674448	0.721943	0.820768	0.818608	0.898637	0.752598	0.838081	0.790454
0.927629	0.974606	0.906466	0.900803	1.00491	0.958628	0.913461	0.906282	0.916702	0.910946		-0.0877418		0.808298	0.641647	0.679383	0.747482	0.821606	0.765756	0.815605	0.731733	0.713151	0.818841
0.944674	1.02692	0.903691	0.906849	0.938172	0.957233	0.915159	0.945432	0.928632	0.908049		-0.298315		0.885312	0.695281	0.720557	0.776548	0.775694	0.777847	0.90087	0.787823	0.803598	0.805098
0.931944	0.967711	0.880031	0.882864	0.93896	0.943546	0.906871	0.906366	0.896059	0.886475		-0.164953		0.84578	0.650021	0.735052	0.788364	0.801627	0.849717	0.921795	0.764134	0.791052	0.830569
0.937107	1.00779	0.97055	0.931896	1.04668	0.928212	0.97791	0.931788	0.944865	0.912016		-0.0667689		0.793438	0.664942	0.713799	0.766396	0.8115	0.858365	0.798767	0.731133	0.754471	0.808941
0.904849	0.895176	0.863268	0.869164	0.942581	0.891234	0.875051	0.889954	0.885257	0.86932		0.109343		0.820869	0.591639	0.709384	0.745248	0.730414	0.800515	0.894084	0.670892	0.770059	0.825594
0.893291	0.920215	0.9286	0.89086	0.979509	0.900949	0.919054	0.908329	0.91811	0.884044		-0.0657105		0.772582	0.602651	0.588955	0.668153	0.656622	0.75628	0.73514	0.605457	0.651015	0.770092
0.88453	0.885413	0.846271	0.847847	0.884078	0.864662	0.860426	0.887719	0.876112	0.865028		-0.0712253		0.833614	0.717568	0.805473	0.784219	0.677503	0.822369	0.948225	0.715862	0.799524	0.830799
0.924278	0.886378	0.861476	0.848096	0.889151	0.867395	0.865012	0.885555	0.875969	0.866789		0.0208859		0.83972	0.608989	0.770287	0.68249	0.663074	0.741594	0.875036	0.572964	0.684783	0.798561
0.928431	0.960542	0.868895	0.878283	0.930475	0.911156	0.877617	0.893315	0.899981	0.873979		0.0952881		0.799658	0.573476	0.777904	0.7649	0.744671	0.74535	0.864359	0.678574	0.720013	0.783862
0.940621	0.955633	0.918273	0.908661	0.90897	0.938863	0.930267	0.944542	0.920814	0.916453		0.163362		0.723043	0.543479	0.741414	0.612744	0.619527	0.645981	0.753441	0.377541	0.669664	0.685606
0.965518	0.964452	0.925782	0.926512	0.91584	0.953363	0.932661	0.944479	0.933309	0.922062		0.0620996		0.680019	0.479623	0.64306	0.594292	0.692751	0.58637	0.785536	0.433002	0.666855	0.677141
0.995846	0.974331	0.94292	0.968616	0.928695	0.963031	0.962638	0.947633	0.950361	0.956238		0.162355		0.656127	0.491195	0.715524	0.551708	0.661423	0.648801	0.652562	0.382887	0.605547	0.620978
0.917307	0.927934	0.887632	0.883799	0.965859	0.94099	0.919516	0.907601	0.909188	0.889936		0.105788		0.743738	0.574948	0.589915	0.671971	0.698966	0.701702	0.816822	0.672908	0.73344	0.813946
0.924374	0.940395	0.909095	0.908894	0.960742	0.939061	0.965133	0.92168	0.913628	0.912013		0.0336547		0.670063	0.578925	0.566541	0.559203	0.602063	0.67192	0.658685	0.570086	0.571179	0.748782
0.950689	0.981482	0.917455	0.943373	0.955785	0.991496	1.0096	0.972846	0.933405	0.899317		0.102975		0.621704	0.514883	0.60224	0.532604	0.573683	0.63283	0.728741	0.535383	0.684134	0.782683
0.927046	0.954697	0.921514	0.900172	1.02643	0.975078	1.01535	0.912219	0.92483	0.946333		-0.16062		0.727631	0.49333	0.584654	0.609412	0.640359	0.729256	0.698608	0.591146	0.591991	0.813949
1.01603	1.00592	0.963797	0.94949	1.04928	1.09361	1.091	1.05529	1.04205	1.08018		-0.00939726		0.709961	0.457802	0.571267	0.56543	0.622989	0.675749	0.727762	0.629597	0.646836	0.800553
0.968802	0.979107	0.949412	0.947498	0.993492	0.989602	1.03549	0.976698	0.961111	0.928025		0.0294761		0.666654	0.493361	0.57036	0.581285	0.584607	0.605677	0.717	0.57543	0.55943	0.711211
1.00616	0.999118	0.986011	0.954949	1.00292	0.977889	0.998594	1.06595	0.994361	1.06423		-0.0890618		0.673583	0.445101	0.558469	0.632846	0.614444	0.581388	0.684182	0.492347	0.485422	0.590853
0.879839	0.933494	0.904747	0.885561	0.927674	0.893164	0.881361	0.942435	0.922301	0.882769		-0.0234093		0.78646	0.34622	0.701545	0.801436	0.643239	0.742816	0.870215	0.677303	0.70173	0.749623
0.886806	0.951142	0.887345	0.867486	0.914183	0.892121	0.897927	0.929403	0.908797	0.867778		0.386256		0.839115	0.574063	0.827264	0.839135	0.852905	0.738251	0.888283	0.753763	0.732978	0.828811
0.8885	0.930808	0.910892	0.886373	0.934526	0.890897	0.884876	0.935052	0.928447	0.886951		0.139753		0.844983	0.478214	0.825579	0.713938	0.621639	0.748791	0.874763	0.807572	0.762671	0.856696
0.95975	0.970479	0.915818	0.917103	0.936739	0.971125	0.960591	0.941553	0.930006	0.922893		0.405069		0.866559	0.632091	0.922003	0.766588	0.820222	0.781937	0.869269	0.696269	0.808095	0.751571
0.943786	0.966829	0.910676	0.922713	0.93245	0.962219	0.960895	0.943444	0.941027	0.927201		0.367799		0.878964	0.657455	0.910082	0.720445	0.83592	0.695363	0.791039	0.61714	0.748049	0.650522
0.925484	0.981313	0.915694	0.921685	0.960962	0.934692	1.02204	0.932897	0.923207	0.89706		-0.0419056		0.787209	0.637575	0.826337	0.753134	0.769924	0.789192	0.783572	0.72646	0.807244	0.859225
0.944468	0.978405	0.913515	0.92661	0.949992	0.95824	1.04762	0.936733	0.937095	0.894817		0.204865		0.784016	0.536203	0.808174	0.712491	0.779999	0.794655	0.700898	0.664182	0.762157	0.800291
1.02555	0.971728	1.04867	1.02854	1.01763	1.0365	0.9672	0.941245	1.02064	1.01993		-0.0526288		0.87043	0.548662	0.723092	0.888215	0.736855	0.89297	0.744448	0.80705	0.824959	0.893494
1.04101	1.04946	0.991672	1.02788	1.02582	1.03945	0.959316	1.02697	1.03577	1.01812		-0.288544		0.840691	0.671908	0.580587	0.778898	0.774199	0.749172	0.842793	0.752312	0.793344	0.805558
0.978802	1.0069	0.984603	0.974749	1.00781	0.988429	1.01667	0.949377	1.0332	1.06874		0.0114397		0.838157	0.717536	0.740231	0.793539	0.805192	0.805279	0.754906	0.772095	0.83258	0.835428
0.935835	0.933314	0.928864	0.897653	0.963281	0.956328	0.876141	0.912339	0.899765	0.857066		0.26634		0.897267	0.697502	0.801632	0.900226	0.906307	0.905	0.838083	0.83943	0.845219	0.941055
0.883902	0.908926	0.880987	0.863782	0.938947	0.886177	0.925451	0.905576	0.901985	0.8493		0.421215		0.887093	0.736854	0.942534	0.90854	0.934298	0.896365	0.876156	0.887478	0.929882	0.921021
1.01297	1.00441	0.917139	0.92975	1.03415	1.02021	0.887917	0.966951	1.02008	0.956408		0.0959175		0.799373	0.668755	0.627585	0.811125	0.709554	0.654038	0.771233	0.730921	0.765471	0.861523
0.895674	0.958096	0.862874	0.858038	0.915302	0.919636	0.903791	0.905971	0.882926	0.852511		0.409269		0.96839	0.910073	0.967077	0.941515	0.951962	0.969396	0.942472	0.870098	0.932488	0.95787

## Sheet: Figure4B
Distributions of rho values
inter-areal dissimilarity and histological gradient	inter-areal dissimilarity and cross-task diversity
-0.4502	-0.550479
-0.555212	-0.393403
-0.587874	-0.671594
-0.547195	-0.624929
-0.622805	-0.476647
-0.507286	-0.55279
-0.382918	-0.611327
-0.593467	-0.543086
-0.552479	-0.488021
-0.532829	-0.61947

## Sheet: Figure4C
Distributions of rho values
intra-areal dissimilarity and histological gradient	intra-areal dissimilarity and cross-task diversity
-0.226274	-0.305594
-0.17751	-0.184323
-0.190974	-0.355284
-0.176391	-0.255388
-0.149152	-0.249088
-0.254612	-0.159567
-0.241877	-0.318894
-0.247326	-0.159038
-0.209369	-0.28277
-0.284441	-0.245804

## Sheet: FigureS4
First scatter plot in Panel A			Second scatter plot in Panel A			First scatter plot in Panel B			Second scatter plot in Panel B			Scatter plot in Panel C
Inter-areal dissimilarity (x-axis)	Histological gradient (y-axis)		Inter-areal dissimilarity (x-axis)	Cross-task diversity (y-axis)		Intra-areal dissimilarity (x-axis)	Histological gradient (y-axis)		Intra-areal dissimilarity (x-axis)	Cross-task diversity (y-axis)		Intra-areal Cross-task diversity (x-axis)	Cross-task diversity (y-axis)
1.04245	-0.31974		1.04245	0.253592		0.0512135	-0.31974		0.0512135	0.253592		0.0420067	0.253592
1.00014	-0.355851		1.00014	0.271793		0.0225737	-0.355851		0.0225737	0.271793		0.0859332	0.271793
1.06043	-0.317421		1.06043	0.197348		0.0110338	-0.317421		0.0110338	0.197348		0.0538184	0.197348
1.01745	-0.228125		1.01745	0.283771		0.0671313	-0.228125		0.0671313	0.283771		0.037384	0.283771
1.00526	-0.263644		1.00526	0.248213		0.0616865	-0.263644		0.0616865	0.248213		0.0437143	0.248213
0.983833	-0.148728		0.983833	0.222574		0.0262406	-0.148728		0.0262406	0.222574		0.0567043	0.222574
0.960251	-0.0472538		0.960251	0.220761		0.00274695	-0.0472538		0.00274695	0.220761		0.0651159	0.220761
1.13158	-0.335168		1.13158	0.292949		0.06559	-0.335168		0.06559	0.292949		0.0206683	0.292949
1.12723	-0.283317		1.12723	0.282776		0.0250638	-0.283317		0.0250638	0.282776		0.0378658	0.282776
1.12883	-0.246635		1.12883	0.249989		0.0317864	-0.246635		0.0317864	0.249989		0.0463672	0.249989
1.10142	0.0732064		1.10142	0.264106		0.0232659	0.0732064		0.0232659	0.264106		0.0776549	0.264106
1.11911	0.0358307		1.11911	0.369488		0.0392974	0.0358307		0.0392974	0.369488		0.0446732	0.369488
1.02437	-0.34676		1.02437	0.176534		0.00830756	-0.34676		0.00830756	0.176534		0.065827	0.176534
0.918276	-0.138599		0.918276	0.305234		0.077222	-0.138599		0.077222	0.305234		0.0248747	0.305234
1.03009	-0.196996		1.03009	0.244182		0.158299	-0.196996		0.158299	0.244182		0.0694045	0.244182
1.01752	-0.0523404		1.01752	0.148971		0.00973237	-0.0523404		0.00973237	0.148971		0.11557	0.148971
1.02356	-0.331805		1.02356	0.155123		0.0449128	-0.331805		0.0449128	0.155123		0.0588545	0.155123
0.937253	0.1312		0.937253	0.268994		0.0249286	0.1312		0.0249286	0.268994		0.0431943	0.268994
1.01261	-0.121574		1.01261	0.157417		0.0156383	-0.121574		0.0156383	0.157417		0.105275	0.157417
0.977396	-0.0210154		0.977396	0.172245		0.00245164	-0.0210154		0.00245164	0.172245		0.0971884	0.172245
0.975291	-0.0386553		0.975291	0.205482		0.00316676	-0.0386553		0.00316676	0.205482		0.0495005	0.205482
0.964033	-0.178257		0.964033	0.251115		0.00475404	-0.178257		0.00475404	0.251115		0.0645952	0.251115
0.993356	-0.466927		0.993356	0.258211		0.0136775	-0.466927		0.0136775	0.258211		0.0939435	0.258211
1.05964	-0.348283		1.05964	0.358728		0.0397589	-0.348283		0.0397589	0.358728		0.0672252	0.358728
0.98862	-0.165277		0.98862	0.310342		0.0710688	-0.165277		0.0710688	0.310342		0.0455361	0.310342
1.03312	-0.139284		1.03312	0.253265		0.0267815	-0.139284		0.0267815	0.253265		0.0308893	0.253265
1.02045	-0.0101255		1.02045	0.343543		0.0557343	-0.0101255		0.0557343	0.343543		0.0437534	0.343543
0.974483	0.0105666		0.974483	0.398894		0.0401944	0.0105666		0.0401944	0.398894		0.069665	0.398894
1.04472	-0.0417803		1.04472	0.292984		0.0270215	-0.0417803		0.0270215	0.292984		0.0486234	0.292984
0.985513	-0.149566		0.985513	0.172458		0.0403251	-0.149566		0.0403251	0.172458		0.0634638	0.172458
0.908059	0.039509		0.908059	0.289307		0.0531456	0.039509		0.0531456	0.289307		0.0373652	0.289307
0.96069	0.0761551		0.96069	0.177268		0.0165278	0.0761551		0.0165278	0.177268		0.0387176	0.177268
0.931948	-0.22463		0.931948	0.158498		0.00298076	-0.22463		0.00298076	0.158498		0.0499714	0.158498
0.934624	-0.11614		0.934624	0.1687		0.0191844	-0.11614		0.0191844	0.1687		0.0412923	0.1687
0.938701	-0.0220233		0.938701	0.141634		0.00556163	-0.0220233		0.00556163	0.141634		0.0521371	0.141634
1.10307	0.0219968		1.10307	0.325198		0.0300225	0.0219968		0.0300225	0.325198		0.0391555	0.325198
1.03615	0.0377486		1.03615	0.199073		0.0321866	0.0377486		0.0321866	0.199073		0.0355873	0.199073
0.990063	0.151186		0.990063	0.254405		0.0423497	0.151186		0.0423497	0.254405		0.0271235	0.254405
1.10058	0.140096		1.10058	0.248013		0.0330462	0.140096		0.0330462	0.248013		0.0527999	0.248013
1.06414	-0.204705		1.06414	0.274329		0.029021	-0.204705		0.029021	0.274329		0.0452877	0.274329
1.00381	0.154482		1.00381	0.210252		0.0280144	0.154482		0.0280144	0.210252		0.0414968	0.210252
1.10113	0.00176067		1.10113	0.196415		0.0422063	0.00176067		0.0422063	0.196415		0.0490607	0.196415
1.06427	-0.162667		1.06427	0.310351		0.159212	-0.162667		0.159212	0.310351		0.0542975	0.310351
1.07132	-0.177256		1.07132	0.281923		0.0618241	-0.177256		0.0618241	0.281923		0.0363986	0.281923
1.0589	0.165376		1.0589	0.221317		0.0372942	0.165376		0.0372942	0.221317		0.0650919	0.221317
1.05936	-0.201674		1.05936	0.164376		0.0147458	-0.201674		0.0147458	0.164376		0.0656962	0.164376
1.11147	0.121518		1.11147	0.18792		0.0281154	0.121518		0.0281154	0.18792		0.0517165	0.18792
1.06752	-0.120639		1.06752	0.168864		0.0170933	-0.120639		0.0170933	0.168864		0.05022	0.168864
1.07474	-0.101091		1.07474	0.19217		0.0162916	-0.101091		0.0162916	0.19217		0.0651746	0.19217
1.03556	-0.345037		1.03556	0.132702		0.0222539	-0.345037		0.0222539	0.132702		0.0499771	0.132702
1.13153	-0.148574		1.13153	0.270619		0.0260521	-0.148574		0.0260521	0.270619		0.0510397	0.270619
1.1303	-0.180348		1.1303	0.215849		0.0752807	-0.180348		0.0752807	0.215849		0.0428174	0.215849
1.13177	-0.398518		1.13177	0.31005		0.0505167	-0.398518		0.0505167	0.31005		0.0287858	0.31005
1.13077	-0.312935		1.13077	0.211422		0.00983511	-0.312935		0.00983511	0.211422		0.0642343	0.211422
1.11452	-0.295476		1.11452	0.241399		0.0219043	-0.295476		0.0219043	0.241399		0.0355178	0.241399
1.11309	-0.190938		1.11309	0.273083		0.0125038	-0.190938		0.0125038	0.273083		0.03079	0.273083
0.960661	0.314697		0.960661	0.265175		0.0474864	0.314697		0.0474864	0.265175		0.0317107	0.265175
0.914838	0.157317		0.914838	0.415569		0.0257164	0.157317		0.0257164	0.415569		0.0224303	0.415569
0.91525	0.0699102		0.91525	0.273794		0.0228311	0.0699102		0.0228311	0.273794		0.0278263	0.273794
0.925804	0.0184044		0.925804	0.327116		0.0593028	0.0184044		0.0593028	0.327116		0.0342436	0.327116
0.901843	0.222024		0.901843	0.221758		0.00728056	0.222024		0.00728056	0.221758		0.0426757	0.221758
0.917462	0.100464		0.917462	0.169387		0.0179666	0.100464		0.0179666	0.169387		0.0389217	0.169387
0.967636	-0.00397088		0.967636	0.216984		0.0543882	-0.00397088		0.0543882	0.216984		0.0565883	0.216984
0.913567	0.204393		0.913567	0.205025		0.00919523	0.204393		0.00919523	0.205025		0.0485657	0.205025
0.916256	0.219835		0.916256	0.220295		0.0133531	0.219835		0.0133531	0.220295		0.0442007	0.220295
0.910675	-0.161239		0.910675	0.53422		0.00864809	-0.161239		0.00864809	0.53422		0.0273784	0.53422
1.04154	-0.0277734		1.04154	0.168865		0.0329949	-0.0277734		0.0329949	0.168865		0.0366625	0.168865
0.982611	0.00302005		0.982611	0.206106		0.0317165	0.00302005		0.0317165	0.206106		0.0525354	0.206106
0.943564	0.157933		0.943564	0.164158		0.0373844	0.157933		0.0373844	0.164158		0.0512087	0.164158
0.999451	0.0118395		0.999451	0.147489		0.0139247	0.0118395		0.0139247	0.147489		0.0472666	0.147489
0.962878	0.271831		0.962878	0.167841		0.0247924	0.271831		0.0247924	0.167841		0.0463737	0.167841
0.939667	0.220626		0.939667	0.155862		0.0148056	0.220626		0.0148056	0.155862		0.0411796	0.155862
1.00758	-0.0445057		1.00758	0.23573		0.0408237	-0.0445057		0.0408237	0.23573		0.0440417	0.23573
0.977892	-0.0846712		0.977892	0.278807		0.0502639	-0.0846712		0.0502639	0.278807		0.0459749	0.278807
0.96132	-0.00308015		0.96132	0.331562		0.0411041	-0.00308015		0.0411041	0.331562		0.0391473	0.331562
0.917468	-0.0848725		0.917468	0.272331		0.0114538	-0.0848725		0.0114538	0.272331		0.0419275	0.272331
0.91491	0.0605162		0.91491	0.24525		0.0188032	0.0605162		0.0188032	0.24525		0.0503079	0.24525
1.04538	-0.0229376		1.04538	0.238485		0.0632596	-0.0229376		0.0632596	0.238485		0.0421371	0.238485
1.00267	-0.173549		1.00267	0.232741		0.0138096	-0.173549		0.0138096	0.232741		0.0658012	0.232741
1.02163	-0.30602		1.02163	0.22583		0.0129511	-0.30602		0.0129511	0.22583		0.0675506	0.22583
1.00897	-0.141321		1.00897	0.301012		0.0140313	-0.141321		0.0140313	0.301012		0.0432919	0.301012
0.967516	0.0617779		0.967516	0.314439		0.0305237	0.0617779		0.0305237	0.314439		0.0467968	0.314439
0.976709	0.140704		0.976709	0.328615		0.0136816	0.140704		0.0136816	0.328615		0.0312213	0.328615
0.974013	0.167815		0.974013	0.338578		0.0418741	0.167815		0.0418741	0.338578		0.0302179	0.338578
0.936505	-0.149264		0.936505	0.359015		0.0253016	-0.149264		0.0253016	0.359015		0.0567902	0.359015
0.946262	0.197999		0.946262	0.392012		0.0458758	0.197999		0.0458758	0.392012		0.0474124	0.392012
0.945122	0.274895		0.945122	0.208277		0.0353049	0.274895		0.0353049	0.208277		0.0470332	0.208277
0.909552	0.283085		0.909552	0.270086		0.0241259	0.283085		0.0241259	0.270086		0.0306153	0.270086
0.906919	0.0516052		0.906919	0.246155		0.0152665	0.0516052		0.0152665	0.246155		0.0613343	0.246155
0.900006	0.206798		0.900006	0.337313		0.0155074	0.206798		0.0155074	0.337313		0.0345542	0.337313
0.89379	0.210835		0.89379	0.508137		0.0162423	0.210835		0.0162423	0.508137		0.0197263	0.508137
0.892648	0.0496932		0.892648	0.548608		0.0187802	0.0496932		0.0187802	0.548608		0.023632	0.548608
0.886777	0.341331		0.886777	0.594542		0.0372528	0.341331		0.0372528	0.594542		0.0089037	0.594542
0.901544	-0.00414962		0.901544	0.285295		0.00788255	-0.00414962		0.00788255	0.285295		0.021691	0.285295
1.04853	-0.17287		1.04853	0.186582		0.0125934	-0.17287		0.0125934	0.186582		0.0646498	0.186582
1.09244	-0.244274		1.09244	0.208298		0.101702	-0.244274		0.101702	0.208298		0.0529581	0.208298
1.06908	-0.085694		1.06908	0.285751		0.0260577	-0.085694		0.0260577	0.285751		0.0441132	0.285751
1.01471	-0.0267078		1.01471	0.262243		0.0145506	-0.0267078		0.0145506	0.262243		0.0491764	0.262243
1.05873	-0.159672		1.05873	0.271662		0.0366708	-0.159672		0.0366708	0.271662		0.0310415	0.271662
1.05087	0.0168172		1.05087	0.324779		0.0307057	0.0168172		0.0307057	0.324779		0.0312298	0.324779
1.0145	-0.206846		1.0145	0.305931		0.014012	-0.206846		0.014012	0.305931		0.0449436	0.305931
0.999218	-0.293519		0.999218	0.39632		0.0269312	-0.293519		0.0269312	0.39632		0.020563	0.39632
1.00067	0.268951		1.00067	0.294512		0.0771128	0.268951		0.0771128	0.294512		0.0355102	0.294512
1.00007	-0.409311		1.00007	0.32092		0.0324628	-0.409311		0.0324628	0.32092		0.0364268	0.32092
0.985823	-0.0686307		0.985823	0.218441		0.0380032	-0.0686307		0.0380032	0.218441		0.0364566	0.218441
0.917283	0.148968		0.917283	0.358155		0.123803	0.148968		0.123803	0.358155		0.0244328	0.358155
0.966619	0.224683		0.966619	0.374099		0.0121366	0.224683		0.0121366	0.374099		0.036315	0.374099
0.926673	-0.0464967		0.926673	0.36326		0.0672465	-0.0464967		0.0672465	0.36326		0.0291842	0.36326
0.913081	0.0902748		0.913081	0.323205		0.0336817	0.0902748		0.0336817	0.323205		0.0357803	0.323205
0.878408	0.234697		0.878408	0.558272		0.0657313	0.234697		0.0657313	0.558272		0.0137758	0.558272
0.897658	-0.0795923		0.897658	0.408485		0.0230489	-0.0795923		0.0230489	0.408485		0.0223021	0.408485
0.884623	0.187666		0.884623	0.425282		0.0174346	0.187666		0.0174346	0.425282		0.0229431	0.425282
1.00753	0.015287		1.00753	0.302749		0.015522	0.015287		0.015522	0.302749		0.0343102	0.302749
0.938972	0.0195358		0.938972	0.307989		0.0178711	0.0195358		0.0178711	0.307989		0.0291005	0.307989
0.986356	0.158032		0.986356	0.362699		0.0525122	0.158032		0.0525122	0.362699		0.0228815	0.362699
1.10728	0.0523307		1.10728	0.180964		0.0592433	0.0523307		0.0592433	0.180964		0.0522421	0.180964
1.08285	-0.191256		1.08285	0.17261		0.0721687	-0.191256		0.0721687	0.17261		0.0422013	0.17261
0.886136	0.325488		0.886136	0.726678		0.0425648	0.325488		0.0425648	0.726678		0.017544	0.726678
0.892448	0.237307		0.892448	0.58443		0.0947428	0.237307		0.0947428	0.58443		0.0103618	0.58443
0.892976	0.205147		0.892976	0.627712		NaN	0.205147		NaN	0.627712		0.0091655	0.627712
0.940225	0.218922		0.940225	0.338735		0.0383755	0.218922		0.0383755	0.338735		0.0506481	0.338735
0.885056	0.342292		0.885056	0.687977		0.106775	0.342292		0.106775	0.687977		0.0136668	0.687977
0.935409	0.28983		0.935409	0.435202		0.0213618	0.28983		0.0213618	0.435202		0.0482154	0.435202
1.06116	-0.394781		1.06116	0.315951		0.0233313	-0.394781		0.0233313	0.315951		0.0861517	0.315951
0.960439	-0.121115		0.960439	0.43084		0.031202	-0.121115		0.031202	0.43084		0.111253	0.43084
0.894267	0.376902		0.894267	0.565189		0.05088	0.376902		0.05088	0.565189		0.0143286	0.565189
0.914485	0.371436		0.914485	0.5116		0.0222189	0.371436		0.0222189	0.5116		0.0170273	0.5116
0.918785	0.259152		0.918785	0.481849		0.0342638	0.259152		0.0342638	0.481849		0.0478046	0.481849
0.934035	-0.197285		0.934035	0.472219		0.0170702	-0.197285		0.0170702	0.472219		0.0442629	0.472219
0.928029	0.00113155		0.928029	0.348208		0.0260899	0.00113155		0.0260899	0.348208		0.0328298	0.348208
0.900694	0.343326		0.900694	0.422574		0.0555742	0.343326		0.0555742	0.422574		0.0157717	0.422574
0.921554	0.263419		0.921554	0.224326		0.00688323	0.263419		0.00688323	0.224326		0.0415904	0.224326
0.926888	0.171822		0.926888	0.299258		0.0565626	0.171822		0.0565626	0.299258		0.034547	0.299258
0.91261	0.0649244		0.91261	0.407413		0.0365003	0.0649244		0.0365003	0.407413		0.0198145	0.407413
0.922234	0.303586		0.922234	0.6711		0.0430179	0.303586		0.0430179	0.6711		0.0105932	0.6711
0.935456	0.124235		0.935456	0.461534		0.028177	0.124235		0.028177	0.461534		0.0178588	0.461534
0.955945	0.109407		0.955945	0.337801		0.0696533	0.109407		0.0696533	0.337801		0.062384	0.337801
0.945028	-0.0545346		0.945028	0.215266		0.0530115	-0.0545346		0.0530115	0.215266		0.0360337	0.215266
0.947966	-0.114008		0.947966	0.384959		0.0189016	-0.114008		0.0189016	0.384959		0.0592582	0.384959
0.98133	-0.0701821		0.98133	0.358541		0.0463265	-0.0701821		0.0463265	0.358541		0.0553908	0.358541
0.96941	-0.21299		0.96941	0.260648		0.0253488	-0.21299		0.0253488	0.260648		0.0640729	0.260648
1.03894	-0.357315		1.03894	0.210449		0.130962	-0.357315		0.130962	0.210449		0.0338231	0.210449
0.975807	-0.0695891		0.975807	0.246032		0.0634122	-0.0695891		0.0634122	0.246032		0.102117	0.246032
1.06844	-0.207145		1.06844	0.209436		0.0175558	-0.207145		0.0175558	0.209436		0.0427935	0.209436
1.05174	-0.123639		1.05174	0.185341		0.0259664	-0.123639		0.0259664	0.185341		0.0599707	0.185341
1.02718	-0.255397		1.02718	0.157145		0.049992	-0.255397		0.049992	0.157145		0.0530031	0.157145
1.0548	0.20751		1.0548	0.213081		0.0598626	0.20751		0.0598626	0.213081		0.0454864	0.213081
1.0266	0.205573		1.0266	0.282013		0.171713	0.205573		0.171713	0.282013		0.0499239	0.282013
1.04184	0.0672094		1.04184	0.150067		0.102749	0.0672094		0.102749	0.150067		0.0502289	0.150067
0.954226	-0.0730973		0.954226	0.287092		0.054248	-0.0730973		0.054248	0.287092		0.047198	0.287092
1.00857	-0.0314426		1.00857	0.193613		0.0785478	-0.0314426		0.0785478	0.193613		0.0510143	0.193613
1.05461	-0.276564		1.05461	0.195614		0.0144674	-0.276564		0.0144674	0.195614		0.0903002	0.195614
0.933407	0.225454		0.933407	0.269342		0.0133446	0.225454		0.0133446	0.269342		0.042322	0.269342
0.938421	0.0914897		0.938421	0.224683		0.00610733	0.0914897		0.00610733	0.224683		0.0423191	0.224683
0.908575	0.355337		0.908575	0.607784		0.0121648	0.355337		0.0121648	0.607784		0.0187811	0.607784
0.982287	0.0244316		0.982287	0.208311		0.00256306	0.0244316		0.00256306	0.208311		0.116204	0.208311
0.979969	-0.20479		0.979969	0.2351		0.0306973	-0.20479		0.0306973	0.2351		0.0872637	0.2351
0.987812	-0.0489916		0.987812	0.165595		0.0186819	-0.0489916		0.0186819	0.165595		0.0778391	0.165595
0.975943	-0.168291		0.975943	0.187227		0.0126972	-0.168291		0.0126972	0.187227		0.064652	0.187227
0.927852	0.153191		0.927852	0.439139		0.00998787	0.153191		0.00998787	0.439139		0.0282209	0.439139
0.958466	-0.142051		0.958466	0.187149		0.0204764	-0.142051		0.0204764	0.187149		0.0484684	0.187149
0.952136	0.0212772		0.952136	0.214344		0.0168978	0.0212772		0.0168978	0.214344		0.0515155	0.214344
0.929198	-0.0577944		0.929198	0.293797		0.0249938	-0.0577944		0.0249938	0.293797		0.0424507	0.293797
0.899189	0.457137		0.899189	0.355491		0.00198619	0.457137		0.00198619	0.355491		0.0356678	0.355491
0.898507	0.392893		0.898507	0.36144		0.00173019	0.392893		0.00173019	0.36144		0.031388	0.36144
0.893565	0.281376		0.893565	0.615836		0.0474866	0.281376		0.0474866	0.615836		0.0148961	0.615836
0.930688	0.314854		0.930688	0.361883		0.10484	0.314854		0.10484	0.361883		0.0375773	0.361883
0.979943	-0.0235792		0.979943	0.365335		0.0114409	-0.0235792		0.0114409	0.365335		0.0367812	0.365335
0.908032	-0.0795057		0.908032	0.453939		0.0311015	-0.0795057		0.0311015	0.453939		0.0269439	0.453939
0.904376	0.206815		0.904376	0.324056		0.0204077	0.206815		0.0204077	0.324056		0.070465	0.324056
0.938415	-0.0977684		0.938415	0.288317		0.0241789	-0.0977684		0.0241789	0.288317		0.0368703	0.288317
0.894959	0.368914		0.894959	0.440792		0.00691766	0.368914		0.00691766	0.440792		0.0331236	0.440792
1.03535	0.000238623		1.03535	0.387936		0.0413758	0.000238623		0.0413758	0.387936		0.0634542	0.387936
1.05122	-0.444573		1.05122	0.321335		0.0454419	-0.444573		0.0454419	0.321335		0.0748036	0.321335
1.02393	-0.175617		1.02393	0.324683		0.0386418	-0.175617		0.0386418	0.324683		0.0835434	0.324683
0.915437	0.051563		0.915437	0.394613		0.0179751	0.051563		0.0179751	0.394613		0.0434748	0.394613
0.927931	0.282343		0.927931	0.222518		0.0141643	0.282343		0.0141643	0.222518		0.0290873	0.222518
0.917483	0.420021		0.917483	0.442089		0.0535332	0.420021		0.0535332	0.442089		0.0274017	0.442089
0.901412	0.080359		0.901412	0.396729		0.0308133	0.080359		0.0308133	0.396729		0.05286	0.396729
0.899688	0.129253		0.899688	0.253777		0.015034	0.129253		0.015034	0.253777		0.0688333	0.253777
1.03105	-0.342673		1.03105	0.244319		0.045326	-0.342673		0.045326	0.244319		0.0454625	0.244319
0.981301	-0.501935		0.981301	0.273703		0.0148235	-0.501935		0.0148235	0.273703		0.0821556	0.273703
1.04669	-0.403075		1.04669	0.193721		0.0169347	-0.403075		0.0169347	0.193721		0.0613393	0.193721
1.00796	-0.257392		1.00796	0.284195		0.0500879	-0.257392		0.0500879	0.284195		0.0375444	0.284195
1.00317	-0.285345		1.00317	0.251216		0.0493772	-0.285345		0.0493772	0.251216		0.0446429	0.251216
0.974259	-0.279138		0.974259	0.238851		0.0287078	-0.279138		0.0287078	0.238851		0.0529675	0.238851
0.950507	-0.0842775		0.950507	0.245217		0.00463296	-0.0842775		0.00463296	0.245217		0.0570204	0.245217
1.13492	-0.34043		1.13492	0.335375		0.0630129	-0.34043		0.0630129	0.335375		0.0278993	0.335375
1.13018	-0.302128		1.13018	0.342448		0.0286761	-0.302128		0.0286761	0.342448		0.0288933	0.342448
1.12324	-0.19769		1.12324	0.26738		0.0361361	-0.19769		0.0361361	0.26738		0.0419637	0.26738
1.05427	0.170595		1.05427	0.278803		0.0678661	0.170595		0.0678661	0.278803		0.0518054	0.278803
1.10568	-0.00472523		1.10568	0.388626		0.0654067	-0.00472523		0.0654067	0.388626		0.0267199	0.388626
1.0253	-0.454889		1.0253	0.187569		0.0122862	-0.454889		0.0122862	0.187569		0.0473308	0.187569
0.909647	-0.121397		0.909647	0.336464		NaN	-0.121397		NaN	0.336464		0.0257019	0.336464
0.998835	-0.21236		0.998835	0.240756		0.133122	-0.21236		0.133122	0.240756		0.0644859	0.240756
1.03094	-0.318102		1.03094	0.152565		0.00802105	-0.318102		0.00802105	0.152565		0.102643	0.152565
1.0372	-0.365735		1.0372	0.160348		0.0265717	-0.365735		0.0265717	0.160348		0.0437835	0.160348
0.91999	-0.0339733		0.91999	0.312893		0.0316402	-0.0339733		0.0316402	0.312893		0.0425588	0.312893
0.993908	-0.293188		0.993908	0.159711		0.0181388	-0.293188		0.0181388	0.159711		0.076522	0.159711
0.972653	-0.0260498		0.972653	0.192231		0.00535454	-0.0260498		0.00535454	0.192231		0.0678876	0.192231
0.970979	-0.317171		0.970979	0.214701		0.00159619	-0.317171		0.00159619	0.214701		0.0553983	0.214701
0.963389	-0.358871		0.963389	0.246849		0.00129362	-0.358871		0.00129362	0.246849		0.0696293	0.246849
0.976125	-0.416876		0.976125	0.222542		0.0075841	-0.416876		0.0075841	0.222542		0.0705999	0.222542
1.05761	-0.356855		1.05761	0.419733		0.0514971	-0.356855		0.0514971	0.419733		0.0503316	0.419733
0.973998	0.0204227		0.973998	0.281415		0.0410608	0.0204227		0.0410608	0.281415		0.0426881	0.281415
1.03661	-0.112653		1.03661	0.291412		0.0393897	-0.112653		0.0393897	0.291412		0.026404	0.291412
1.0272	0.0489451		1.0272	0.294673		0.0469163	0.0489451		0.0469163	0.294673		0.0598854	0.294673
0.947435	-0.164361		0.947435	0.316145		0.0284624	-0.164361		0.0284624	0.316145		0.0242087	0.316145
1.0328	0.0101007		1.0328	0.277098		0.0338195	0.0101007		0.0338195	0.277098		0.0592386	0.277098
0.956045	-0.183095		0.956045	0.248839		0.0470656	-0.183095		0.0470656	0.248839		0.0509997	0.248839
0.907006	0.0595748		0.907006	0.275202		0.0730471	0.0595748		0.0730471	0.275202		0.0421355	0.275202
0.930211	0.0166482		0.930211	0.222235		0.0418951	0.0166482		0.0418951	0.222235		0.0636333	0.222235
0.932298	-0.0498262		0.932298	0.15661		0.00740396	-0.0498262		0.00740396	0.15661		0.072715	0.15661
0.931968	-0.0264606		0.931968	0.250172		0.00747202	-0.0264606		0.00747202	0.250172		0.0536037	0.250172
0.936424	-0.196594		0.936424	0.176683		0.0174902	-0.196594		0.0174902	0.176683		0.0544051	0.176683
1.10638	-0.0639229		1.10638	0.310849		0.0281845	-0.0639229		0.0281845	0.310849		0.0405709	0.310849
1.04898	-0.0456687		1.04898	0.200672		0.0581245	-0.0456687		0.0581245	0.200672		0.0345281	0.200672
0.989726	0.00282172		0.989726	0.234277		0.0613567	0.00282172		0.0613567	0.234277		0.034363	0.234277
1.11054	-0.0461856		1.11054	0.26897		0.0286404	-0.0461856		0.0286404	0.26897		0.0581202	0.26897
1.067	-0.312548		1.067	0.296222		0.0548229	-0.312548		0.0548229	0.296222		0.0455879	0.296222
0.982571	-0.142578		0.982571	0.232862		0.0339876	-0.142578		0.0339876	0.232862		0.0451801	0.232862
1.11088	0.111681		1.11088	0.217642		0.0319478	0.111681		0.0319478	0.217642		0.043954	0.217642
1.06013	-0.191268		1.06013	0.228655		0.148106	-0.191268		0.148106	0.228655		0.04465	0.228655
1.07877	-0.0845492		1.07877	0.220963		0.0476202	-0.0845492		0.0476202	0.220963		0.0388841	0.220963
1.0702	0.123973		1.0702	0.216829		0.0349663	0.123973		0.0349663	0.216829		0.051542	0.216829
1.05586	-0.180806		1.05586	0.162193		0.0113648	-0.180806		0.0113648	0.162193		0.0717593	0.162193
1.11547	0.0485365		1.11547	0.222442		0.0234399	0.0485365		0.0234399	0.222442		0.0434573	0.222442
1.0739	-0.186589		1.0739	0.187064		0.015478	-0.186589		0.015478	0.187064		0.0322796	0.187064
1.08327	-0.199875		1.08327	0.200903		0.0190617	-0.199875		0.0190617	0.200903		0.0511979	0.200903
1.04866	-0.215029		1.04866	0.150682		0.0273291	-0.215029		0.0273291	0.150682		0.0343032	0.150682
1.13418	-0.322172		1.13418	0.363142		0.0321913	-0.322172		0.0321913	0.363142		0.0448763	0.363142
1.1319	-0.125516		1.1319	0.271658		0.0587901	-0.125516		0.0587901	0.271658		0.0560747	0.271658
1.13225	-0.374588		1.13225	0.337931		0.0479661	-0.374588		0.0479661	0.337931		0.032458	0.337931
1.13435	-0.289018		1.13435	0.317844		0.0101318	-0.289018		0.0101318	0.317844		0.0711972	0.317844
1.11839	-0.345251		1.11839	0.245961		0.0325438	-0.345251		0.0325438	0.245961		0.046041	0.245961
1.10664	-0.135531		1.10664	0.290332		0.0417416	-0.135531		0.0417416	0.290332		0.0465138	0.290332
0.934419	0.0780913		0.934419	0.233412		0.0287477	0.0780913		0.0287477	0.233412		0.0369375	0.233412
0.903125	0.0796086		0.903125	0.423205		0.029469	0.0796086		0.029469	0.423205		0.0244538	0.423205
0.897343	0.186005		0.897343	0.311659		0.0137338	0.186005		0.0137338	0.311659		0.0373413	0.311659
0.90868	0.0623487		0.90868	0.31412		0.0411231	0.0623487		0.0411231	0.31412		0.0498437	0.31412
0.893218	0.238887		0.893218	0.246695		0.00376177	0.238887		0.00376177	0.246695		0.0309299	0.246695
0.893052	-0.0279732		0.893052	0.243549		0.0198009	-0.0279732		0.0198009	0.243549		0.0420721	0.243549
0.949027	-0.06578		0.949027	0.330432		0.0986651	-0.06578		0.0986651	0.330432		0.0350123	0.330432
0.891727	0.204667		0.891727	0.244055		0.00313102	0.204667		0.00313102	0.244055		0.0463101	0.244055
0.898259	0.18239		0.898259	0.240384		0.0048703	0.18239		0.0048703	0.240384		0.038177	0.240384
0.898676	-0.102129		0.898676	0.53391		0.0143723	-0.102129		0.0143723	0.53391		0.0278165	0.53391
1.01786	-0.020259		1.01786	0.230768		0.030835	-0.020259		0.030835	0.230768		0.052486	0.230768
0.979156	0.0334876		0.979156	0.285143		0.0381451	0.0334876		0.0381451	0.285143		0.0506079	0.285143
0.913031	0.158205		0.913031	0.210765		0.0394025	0.158205		0.0394025	0.210765		0.039612	0.210765
0.982077	0.145957		0.982077	0.181372		0.0282132	0.145957		0.0282132	0.181372		0.0740136	0.181372
0.937197	0.272901		0.937197	0.195969		0.0207795	0.272901		0.0207795	0.195969		0.0413879	0.195969
0.918603	0.259166		0.918603	0.187243		0.0157251	0.259166		0.0157251	0.187243		0.0496156	0.187243
0.977855	-0.0924246		0.977855	0.31138		0.0329567	-0.0924246		0.0329567	0.31138		0.056504	0.31138
0.937581	-0.0260254		0.937581	0.361779		0.0481949	-0.0260254		0.0481949	0.361779		0.0388394	0.361779
0.939145	0.0247843		0.939145	0.369298		0.0207443	0.0247843		0.0207443	0.369298		0.0450163	0.369298
0.924756	0.116791		0.924756	0.312456		0.0133651	0.116791		0.0133651	0.312456		0.0313755	0.312456
0.911166	0.0692585		0.911166	0.292501		0.0254111	0.0692585		0.0254111	0.292501		0.0368868	0.292501
0.994069	-0.0822064		0.994069	0.245027		0.0575124	-0.0822064		0.0575124	0.245027		0.0240206	0.245027
0.989472	-0.198766		0.989472	0.255355		0.0166348	-0.198766		0.0166348	0.255355		0.0335177	0.255355
0.971145	-0.0462585		0.971145	0.271034		0.00632866	-0.0462585		0.00632866	0.271034		0.0536771	0.271034
0.968781	-0.0659661		0.968781	0.327539		0.0228529	-0.0659661		0.0228529	0.327539		0.0416956	0.327539
0.932276	-0.00348848		0.932276	0.376607		0.0331206	-0.00348848		0.0331206	0.376607		0.0313951	0.376607
0.968232	0.0641317		0.968232	0.266992		0.0334445	0.0641317		0.0334445	0.266992		0.0582211	0.266992
0.952049	-0.100031		0.952049	0.310151		0.0434505	-0.100031		0.0434505	0.310151		0.0335576	0.310151
0.929379	0.00256125		0.929379	0.383539		0.00781466	0.00256125		0.00781466	0.383539		0.0313719	0.383539
0.916165	0.0607622		0.916165	0.349667		0.0342083	0.0607622		0.0342083	0.349667		0.0354705	0.349667
0.926917	0.260041		0.926917	0.234449		0.0302422	0.260041		0.0302422	0.234449		0.0431516	0.234449
0.900471	0.291466		0.900471	0.271208		0.0099975	0.291466		0.0099975	0.271208		0.0353837	0.271208
0.895262	0.0113347		0.895262	0.345502		0.00430355	0.0113347		0.00430355	0.345502		0.0495685	0.345502
0.891619	0.186877		0.891619	0.414154		0.0184442	0.186877		0.0184442	0.414154		0.0299554	0.414154
0.893348	0.150601		0.893348	0.424262		0.0220438	0.150601		0.0220438	0.424262		0.0211111	0.424262
0.890594	0.0521675		0.890594	0.611149		0.0101568	0.0521675		0.0101568	0.611149		0.0294432	0.611149
0.895584	0.356606		0.895584	0.609991		0.0413357	0.356606		0.0413357	0.609991		0.0110839	0.609991
0.892115	0.136845		0.892115	0.413381		0.0208109	0.136845		0.0208109	0.413381		0.017773	0.413381
1.05123	0.0798349		1.05123	0.196252		0.0162106	0.0798349		0.0162106	0.196252		0.0696462	0.196252
1.0999	-0.209535		1.0999	0.214315		0.0827729	-0.209535		0.0827729	0.214315		0.0488232	0.214315
1.06777	-0.127455		1.06777	0.280783		0.0179497	-0.127455		0.0179497	0.280783		0.039292	0.280783
1.02215	-0.0382628		1.02215	0.315731		0.026819	-0.0382628		0.026819	0.315731		0.0499418	0.315731
1.01861	-0.0954901		1.01861	0.299484		0.0487877	-0.0954901		0.0487877	0.299484		0.051306	0.299484
1.0169	-0.000673089		1.0169	0.338201		0.0476655	-0.000673089		0.0476655	0.338201		0.0402466	0.338201
0.98568	-0.217832		0.98568	0.413238		0.0116701	-0.217832		0.0116701	0.413238		0.0321003	0.413238
0.982453	-0.362627		0.982453	0.356658		0.0150584	-0.362627		0.0150584	0.356658		0.0357296	0.356658
0.969279	0.205326		0.969279	0.333459		0.0405528	0.205326		0.0405528	0.333459		0.0442909	0.333459
1.00247	-0.0792583		1.00247	0.342314		0.0543956	-0.0792583		0.0543956	0.342314		0.0363258	0.342314
0.981195	0.0684068		0.981195	0.302129		0.0361632	0.0684068		0.0361632	0.302129		0.0494671	0.302129
0.924732	0.274531		0.924732	0.354288		0.135592	0.274531		0.135592	0.354288		0.0282957	0.354288
0.947132	0.248933		0.947132	0.439142		0.0325499	0.248933		0.0325499	0.439142		0.0394008	0.439142
0.915299	-0.0854329		0.915299	0.364521		0.0180101	-0.0854329		0.0180101	0.364521		0.0399359	0.364521
0.923216	0.13735		0.923216	0.38179		0.0384689	0.13735		0.0384689	0.38179		0.0375763	0.38179
0.872553	0.287072		0.872553	0.568893		NaN	0.287072		NaN	0.568893		0.0115102	0.568893
0.904507	-0.16294		0.904507	0.379601		0.0323526	-0.16294		0.0323526	0.379601		0.0440119	0.379601
0.885787	0.0318886		0.885787	0.387741		0.0243345	0.0318886		0.0243345	0.387741		0.0222454	0.387741
0.956327	-0.0391238		0.956327	0.319592		0.01319	-0.0391238		0.01319	0.319592		0.0374488	0.319592
0.929909	0.130922		0.929909	0.358424		0.013032	0.130922		0.013032	0.358424		0.0623559	0.358424
0.957007	0.196615		0.957007	0.373776		0.0120651	0.196615		0.0120651	0.373776		0.0382097	0.373776
1.06016	-0.0385736		1.06016	0.230249		0.0624068	-0.0385736		0.0624068	0.230249		0.0480205	0.230249
1.08913	-0.276338		1.08913	0.20117		0.0624199	-0.276338		0.0624199	0.20117		0.0334227	0.20117
0.875957	0.32611		0.875957	0.743651		0.0297004	0.32611		0.0297004	0.743651		0.025259	0.743651
0.888021	0.256192		0.888021	0.54846		0.0885358	0.256192		0.0885358	0.54846		0.0119407	0.54846
0.887681	0.0381008		0.887681	0.689058		NaN	0.0381008		NaN	0.689058		0.00862521	0.689058
0.933679	0.213533		0.933679	0.265248		0.0185268	0.213533		0.0185268	0.265248		0.0449201	0.265248
0.871934	0.404676		0.871934	0.728254		0.0914689	0.404676		0.0914689	0.728254		0.0106558	0.728254
0.928569	0.428018		0.928569	0.437186		0.0143169	0.428018		0.0143169	0.437186		0.0231916	0.437186
1.04621	-0.264126		1.04621	0.350857		0.0278899	-0.264126		0.0278899	0.350857		0.0795276	0.350857
0.971201	0.108268		0.971201	0.467724		0.0356391	0.108268		0.0356391	0.467724		0.059483	0.467724
0.888954	0.439673		0.888954	0.479644		0.0507834	0.439673		0.0507834	0.479644		0.0151673	0.479644
0.890176	0.375428		0.890176	0.371731		0.0218833	0.375428		0.0218833	0.371731		0.0202229	0.371731
0.927447	0.188634		0.927447	0.475983		0.0341346	0.188634		0.0341346	0.475983		0.0203574	0.475983
0.926507	-0.107234		0.926507	0.467864		0.0148023	-0.107234		0.0148023	0.467864		0.0367166	0.467864
0.922056	0.0801014		0.922056	0.345787		0.0146367	0.0801014		0.0146367	0.345787		0.0361948	0.345787
0.913767	0.378183		0.913767	0.542479		0.0440955	0.378183		0.0440955	0.542479		0.0133063	0.542479
0.918482	0.320622		0.918482	0.251236		0.00746707	0.320622		0.00746707	0.251236		0.032373	0.251236
0.918094	0.146652		0.918094	0.411271		0.0501893	0.146652		0.0501893	0.411271		0.0264538	0.411271
0.890245	0.229568		0.890245	0.584839		0.0672869	0.229568		0.0672869	0.584839		0.0127903	0.584839
0.879864	0.399059		0.879864	0.698845		0.023237	0.399059		0.023237	0.698845		0.00798528	0.698845
0.899888	0.0412331		0.899888	0.402097		0.0255948	0.0412331		0.0255948	0.402097		0.0192364	0.402097
0.935573	0.167685		0.935573	0.321377		0.0557978	0.167685		0.0557978	0.321377		0.0386778	0.321377
0.937139	-0.0680265		0.937139	0.211773		0.0455386	-0.0680265		0.0455386	0.211773		0.0429844	0.211773
0.941751	-0.134655		0.941751	0.375028		0.0327133	-0.134655		0.0327133	0.375028		0.0347657	0.375028
0.958903	-0.0335075		0.958903	0.311828		0.042542	-0.0335075		0.042542	0.311828		0.0424308	0.311828
0.946614	-0.253818		0.946614	0.228165		0.0264988	-0.253818		0.0264988	0.228165		0.0592927	0.228165
1.01672	-0.255296		1.01672	0.191449		0.11854	-0.255296		0.11854	0.191449		0.0402566	0.191449
0.960462	-0.114139		0.960462	0.247472		0.045759	-0.114139		0.045759	0.247472		0.0675549	0.247472
1.04788	-0.0121478		1.04788	0.227468		0.0334573	-0.0121478		0.0334573	0.227468		0.0419408	0.227468
1.02498	-0.0582423		1.02498	0.203562		0.0353103	-0.0582423		0.0353103	0.203562		0.054194	0.203562
0.981721	-0.0842505		0.981721	0.189003		0.0233121	-0.0842505		0.0233121	0.189003		0.0502443	0.189003
1.01722	-0.150666		1.01722	0.23253		0.0424464	-0.150666		0.0424464	0.23253		0.0388065	0.23253
0.98071	0.134827		0.98071	0.242751		0.079182	0.134827		0.079182	0.242751		0.0412982	0.242751
0.979366	0.140012		0.979366	0.246766		0.115272	0.140012		0.115272	0.246766		0.0666089	0.246766
0.93853	-0.00528261		0.93853	0.329889		0.0603928	-0.00528261		0.0603928	0.329889		0.0345343	0.329889
0.985684	-0.0567997		0.985684	0.186279		0.0549823	-0.0567997		0.0549823	0.186279		0.0643618	0.186279
1.05045	-0.277462		1.05045	0.190912		0.0100783	-0.277462		0.0100783	0.190912		0.0736651	0.190912
0.936218	0.0579877		0.936218	0.282292		0.0142748	0.0579877		0.0142748	0.282292		0.0411983	0.282292
0.933109	-0.0527788		0.933109	0.2306		0.00613307	-0.0527788		0.00613307	0.2306		0.0563913	0.2306
0.884643	0.436887		0.884643	0.411381		0.0147579	0.436887		0.0147579	0.411381		0.0288293	0.411381
0.973924	-0.172706		0.973924	0.232807		0.00262813	-0.172706		0.00262813	0.232807		0.0928725	0.232807
0.958145	-0.297697		0.958145	0.245256		0.0251017	-0.297697		0.0251017	0.245256		0.0470074	0.245256
0.979364	-0.18807		0.979364	0.163679		0.012612	-0.18807		0.012612	0.163679		0.0666015	0.163679
0.962022	-0.0276189		0.962022	0.185264		0.0146839	-0.0276189		0.0146839	0.185264		0.0629035	0.185264
0.924433	-0.0740198		0.924433	0.268293		0.0137733	-0.0740198		0.0137733	0.268293		0.0385501	0.268293
0.941299	-0.0618664		0.941299	0.273054		0.0294314	-0.0618664		0.0294314	0.273054		0.0604603	0.273054
0.947104	0.175008		0.947104	0.278067		0.0240729	0.175008		0.0240729	0.278067		0.0627282	0.278067
0.909165	0.127012		0.909165	0.320857		0.0357025	0.127012		0.0357025	0.320857		0.0549642	0.320857
0.898782	0.404719		0.898782	0.402134		0.00376418	0.404719		0.00376418	0.402134		0.0250814	0.402134
0.898544	0.407552		0.898544	0.299328		0.000688249	0.407552		0.000688249	0.299328		0.0374633	0.299328
0.889355	0.344915		0.889355	0.63949		NaN	0.344915		NaN	0.63949		0.0153805	0.63949
0.916246	0.370228		0.916246	0.365641		0.135654	0.370228		0.135654	0.365641		0.040124	0.365641
0.987582	-0.0569367		0.987582	0.378656		0.034734	-0.0569367		0.034734	0.378656		0.0313387	0.378656
0.905276	0.0675638		0.905276	0.450966		0.0239392	0.0675638		0.0239392	0.450966		0.0252531	0.450966
0.901565	0.0404707		0.901565	0.339649		0.0240567	0.0404707		0.0240567	0.339649		0.0391024	0.339649
0.919748	0.019859		0.919748	0.329284		0.0181196	0.019859		0.0181196	0.329284		0.0448464	0.329284
0.886806	0.353713		0.886806	0.729567		0.0338011	0.353713		0.0338011	0.729567		0.0237253	0.729567
1.01081	-0.297858		1.01081	0.427843		0.0419562	-0.297858		0.0419562	0.427843		0.0496665	0.427843
1.06129	-0.350694		1.06129	0.319248		0.027269	-0.350694		0.027269	0.319248		0.065864	0.319248
1.01668	-0.11314		1.01668	0.363252		0.0385171	-0.11314		0.0385171	0.363252		0.0723452	0.363252
0.914865	0.256646		0.914865	0.431998		0.0100351	0.256646		0.0100351	0.431998		0.0309614	0.431998
0.908125	0.0871391		0.908125	0.38597		0.0259634	0.0871391		0.0259634	0.38597		0.0285259	0.38597
0.898827	0.399112		0.898827	0.590189		0.0384343	0.399112		0.0384343	0.590189		0.0174617	0.590189
0.883837	0.106558		0.883837	0.368393		0.0247752	0.106558		0.0247752	0.368393		0.0341468	0.368393
0.88495	0.138738		0.88495	0.292397		0.0126688	0.138738		0.0126688	0.292397		0.0561574	0.292397

## Sheet: FigureS6
Box plot in panel B					First scatter plot in Panel B			Second scatter plot in Panel B			Box plot in panel B					First scatter plot in Panel C			Second scatter plot in Panel C
Paralim	Hetero	Uni	Idio		Inter-areal dissimilarity (x-axis)	Histological gradient (y-axis)		Inter-areal dissimilarity (x-axis)	Cross-task diversity (y-axis)		Paralim	Hetero	Uni	Idio		Intra-areal dissimilarity (x-axis)	Histological gradient (y-axis)		Intra-areal dissimilarity (x-axis)	Cross-task diversity (y-axis)
1.00072	0.94111	0.94645	1.07387		1.07387	-0.194192		1.07387	0.254675		0.0498946	0.0096786	0.0256162	0.235491		0.0255983	-0.194192		0.0255983	0.254675
0.917226	1.07729	1.07022	1.06366		1.00072	0.422343		1.00072	0.366055		0.0432956	0.178405	0.0217371	0.00283945		0.0092546	0.422343		0.0092546	0.366055
0.938889	1.08744	1.01525	1.06845		1.06366	-0.253735		1.06366	0.224207		0.0331654	0.00707935	0.0641184	0.235491		0.0395922	-0.253735		0.0395922	0.224207
0.948661	1.07502	1.01534	1.06427		0.917226	0.0347201		0.917226	0.339551		0.0197667	0.0087445	0.00317955	0.235491		0.0451709	0.0347201		0.0451709	0.339551
0.926781	1.08581	0.984015	1.07562		1.06845	-0.37642		1.06845	0.306373		0.0071339	0.060739	0.00555236	0.235491		0.0428378	-0.37642		0.0428378	0.306373
0.870118	1.0044	1.01751	1.07017		1.06427	-0.167804		1.06427	0.287964		0.00964792	0.103696	0.00548039	0.235491		0.0649543	-0.167804		0.0649543	0.287964
0.895925	0.967606	0.978124	0.987495		0.94645	-0.0846148		0.94645	0.265383		0.0478288	0.0585466	0.00850686	0.235491		0.139595	-0.0846148		0.139595	0.265383
0.879508	0.953123	1.00839	1.03844		0.94111	0.154371		0.94111	0.309144		0.122853	0.0250866	0.0160191	0.157666		0.0527361	0.154371		0.0527361	0.309144
0.920319	0.925742	1.00302	1.05181		1.07562	-0.288656		1.07562	0.288435		0.222341	0.016936	0.00469993	0.168667		0.0889894	-0.288656		0.0889894	0.288435
0.916877	0.937169	0.979331	1.02131		1.07017	-0.311347		1.07017	0.284856		0.235491	0.0362806	0.0140553	0.208367		0.0484877	-0.311347		0.0484877	0.284856
0.916125	0.93826	0.987438	1.04619		0.987495	-0.0106679		0.987495	0.225469		0.235491	0.00705546	0.0172831	0.235491		0.0482338	-0.0106679		0.0482338	0.225469
0.878978	0.942239	1.06229	1.03799		1.07022	-0.0323902		1.07022	0.2267		0.0268175	0.110728	0.0152272	0.0492962		0.0619101	-0.0323902		0.0619101	0.2267
0.88383	0.938405	1.03751	1.02271		1.03844	0.088916		1.03844	0.267255		0.0419709	0.0557827	0.0521908	0.0253386		0.146873	0.088916		0.146873	0.267255
0.88515	0.976833	1.0294	1.00085		1.05181	-0.264311		1.05181	0.221328		0.0408983	0.0146925	0.235491	0.00663503		0.0632786	-0.264311		0.0632786	0.221328
0.903987	1.06931	1.03439	0.97659		1.01525	-0.181381		1.01525	0.294619		0.0338344	0.0236541	0.0423842	0.121148		0.0845283	-0.181381		0.0845283	0.294619
0.883281	1.06404	1.00564	0.997396		1.01534	-0.213738		1.01534	0.236928		0.0269771	0.0581509	0.0120871	0.0496634		0.158303	-0.213738		0.158303	0.236928
0.940503	1.07467	1.01651	1.07908		0.984015	-0.0356402		0.984015	0.279538		0.0222297	0.235491	0.0319932	0.0120851		0.269922	-0.0356402		0.269922	0.279538
0.955329	1.08215	1.01877	1.07443		1.02131	-0.173694		1.02131	0.239497		0.0192389	0.0837334	0.0400296	0.211971		0.136963	-0.173694		0.136963	0.239497
0.979111	1.08524	1.00473	1.07411		1.07729	0.00164111		1.07729	0.199573		0.0165078	0.012434	0.0644725	0.126473		0.163006	0.00164111		0.163006	0.199573
0.969656	1.0617	1.0626	0.924211		1.08744	-0.124896		1.08744	0.2227		0.0159447	0.0219926	0.0109593	0.0562354		0.219169	-0.124896		0.219169	0.2227
0.936482	0.946147	1.07852	1.07711		1.07502	0.103451		1.07502	0.190319		0.0325957	0.107803	0.00407633	0.0131987		0.0377958	0.103451		0.0377958	0.190319
0.948714	0.990453	0.913727	1.08155		1.08581	-0.0434818		1.08581	0.24702		0.0955708	0.00915752	0.000689569	0.00768607		0.0685006	-0.0434818		0.0685006	0.24702
0.927341	0.978202	0.874748	1.05318		1.0044	-0.0604969		1.0044	0.185694		0.208549	0.00330187	0.0303733	0.171009		0.0314691	-0.0604969		0.0314691	0.185694
0.941455	0.958078	0.961461	1.00793		0.967606	0.100999		0.967606	0.223904		0.235491	0.0286663	0.0118565	0.144263		0.0601921	0.100999		0.0601921	0.223904
0.919209	0.923711	0.969807	1.039		1.01751	-0.0539349		1.01751	0.149702		0.235491	0.0141859	0.0352899	0.0745997		0.0235806	-0.0539349		0.0235806	0.149702
0.883833	0.91296	0.965268	1.02616		0.953123	0.0509922		0.953123	0.26076		0.0461281	0.00557443	0.0661236	0.0250596		0.0865333	0.0509922		0.0865333	0.26076
0.919338	0.941556	0.956718	1.01597		0.978124	0.325139		0.978124	0.695112		0.0428207	0.0220385	0.0205436	0.0124575		0.013179	0.325139		0.013179	0.695112
0.915662	0.949112	0.95787	1.04352		1.00839	-0.0325564		1.00839	0.217868		0.0733977	0.0524191	0.00842714	0.223455		0.0145822	-0.0325564		0.0145822	0.217868
0.922505	0.972449	0.980921	0.97581		1.00302	0.00917752		1.00302	0.219051		0.0954519	0.0072092	0.00375171	0.150165		0.0338667	0.00917752		0.0338667	0.219051
0.897874	0.983854	0.947558			0.979331	0.118152		0.979331	0.366573		0.0764143	0.00145753	0.0277174	0.0997299		0.0417053	0.118152		0.0417053	0.366573
0.879469	1.031	0.958047			0.987438	0.0739561		0.987438	0.384113		0.078919	0.0147462	0.0320698	0.0655136		0.0697602	0.0739561		0.0697602	0.384113
0.902802	0.969949	0.954609			0.938889	0.319346		0.938889	0.566603		0.106749	0.0352913	0.0648964	0.055948		0.0233257	0.319346		0.0233257	0.566603
0.874425	1.02947	0.951059			0.948661	0.298851		0.948661	0.644264		0.128107	0.0585759	0.0227553	0.219295		0.0443886	0.298851		0.0443886	0.644264
0.882494	1.03792	1.01396			0.926781	0.113871		0.926781	0.515212		0.0089142	0.0079308	0.006861	0.144865		0.0288402	0.113871		0.0288402	0.515212
0.886959	0.962331	0.973014			0.925742	0.23762		0.925742	0.42726		0.00677089	0.0117632	0.0401656	0.091359		0.00786054	0.23762		0.00786054	0.42726
0.90467	0.921754	0.962017			0.937169	0.0340739		0.937169	0.164403		0.00388881	0.0194206	0.0250836	0.0517516		0.00476332	0.0340739		0.00476332	0.164403
0.903799	1.08514	0.962556			0.93826	0.0247357		0.93826	0.189192		0.00256116	0.037359	0.0113266	0.226006		0.0177828	0.0247357		0.0177828	0.189192
0.965672	1.07111	0.976482			0.942239	0.0346258		0.942239	0.420196		0.0282529	0.031169	0.0343878	0.150206		0.0289508	0.0346258		0.0289508	0.420196
0.940698	1.08101	0.958476			0.938405	0.15814		0.938405	0.268068		0.0102949	0.0219885	0.0637359	0.091999		0.0591865	0.15814		0.0591865	0.268068
0.936874	0.966197	0.939845			0.976833	0.297264		0.976833	0.166623		0.00544218	0.0176325	0.0179885	0.0482534		0.0188773	0.297264		0.0188773	0.166623
0.944423	0.974756	0.916315			1.06931	-0.214295		1.06931	0.190194		0.00388595	0.164796	0.0316823	0.235201		0.0857646	-0.214295		0.0857646	0.190194
0.959273	0.929197	0.963138			1.06404	-0.0150585		1.06404	0.186391		0.00516307	0.0334404	0.0159543	0.159422		0.0481077	-0.0150585		0.0481077	0.186391
0.960057	0.939931	1.0733			1.07467	-0.136373		1.07467	0.17305		0.0123293	0.0159647	0.0411834	0.0990133		0.102008	-0.136373		0.102008	0.17305
0.913838	0.92281	0.985271			1.06229	-0.136078		1.06229	0.167152		0.0355285	0.00596377	0.0374191	0.0593083		0.0802875	-0.136078		0.0802875	0.167152
0.91845	0.91595	1.06689			1.08215	-0.234747		1.08215	0.167384		0.0459063	0.0237613	0.0306074	0.0537907		0.0718338	-0.234747		0.0718338	0.167384
	0.929469	1.05188			1.08524	-0.103605		1.08524	0.180624		0.077991	0.0255819	0.135451	0.072055		0.047096	-0.103605		0.047096	0.180624
	0.932151	1.01955			1.03751	-0.0942053		1.03751	0.1542		0.0213698	0.00508046	0.0690238	0.235491		0.021091	-0.0942053		0.021091	0.1542
	0.929665	0.998763			1.0617	-0.336431		1.0617	0.155207		0.0238417	0.0317276	0.0198766	0.172436		0.0556374	-0.336431		0.0556374	0.155207
	0.961175	0.966296			1.04619	-0.31322		1.04619	0.254055		0.0175224	0.023814	0.0172563	0.118157		0.0673735	-0.31322		0.0673735	0.254055
	1.06144	1.06329			1.03799	-0.199856		1.03799	0.286054		0.0155818	0.0711688	0.000347139	0.088871		0.160816	-0.199856		0.160816	0.286054
	1.04372	1.00732			1.0294	-0.336445		1.0294	0.215728		0.0425012	0.0223456	0.00903004	0.0841996		0.0508067	-0.336445		0.0508067	0.215728
	1.07576	1.01627			1.02271	-0.198486		1.02271	0.289923		0.0275166	0.0448359	0	0.235491		0.0376427	-0.198486		0.0376427	0.289923
	1.06844	0.984695			1.03439	-0.312849		1.03439	0.183865		0.0237304	0.0177932	0.0375159	0.194233		0.0495672	-0.312849		0.0495672	0.183865
	1.08433	0.987374			1.00564	-0.140959		1.00564	0.197554		0.0199188	0.00611581	0.0666586	0.152197		0.0248291	-0.140959		0.0248291	0.197554
	1.07668	0.960272			1.01651	-0.125082		1.01651	0.180235		0.000787449	0.0177903	0.109594	0.129326		0.0463943	-0.125082		0.0463943	0.180235
	0.939935	0.948139			1.01877	-0.134612		1.01877	0.25766		0.00124975	0.0337242	0.125785	0.020634		0.0181691	-0.134612		0.0181691	0.25766
	0.957869	1.04759			1.00473	-0.21172		1.00473	0.239186		0.00317509	0.0507622	0.129626	0.22729		0.0304112	-0.21172		0.0304112	0.239186
	0.954238	1.05853			1.0626	-0.41272		1.0626	0.224002		0.0178803	0.0255289	0.160178	0.194879		0.0133405	-0.41272		0.0133405	0.224002
	0.950933	1.03755			1.07852	-0.286634		1.07852	0.183448		0.0449461	0.00948032	0.00673849	0.0104892		0.0498099	-0.286634		0.0498099	0.183448
	0.946443	1.02251			0.870118	0.060643		0.870118	0.396784		0.0333217	0.00523928	0.0631399	0.235491		0.00391653	0.060643		0.00391653	0.396784
	0.958857	1.02861			0.895925	0.421855		0.895925	0.53929		0.0291889	0.025611	0.048345	0.235491		0.0180362	0.421855		0.0180362	0.53929
	0.919919	1.00295			0.879508	0.437706		0.879508	0.49988		0.0193081	0.032674	0.0339915	0.106145		0.0408603	0.437706		0.0408603	0.49988
	0.918602	1.00789			0.920319	0.0307712		0.920319	0.366588		0.0137358	0.0252273	0.0357609	0.221817		0.0224307	0.0307712		0.0224307	0.366588
	0.881018	1.04897			0.913727	0.382524		0.913727	0.328947		0.0284717	0.0362629	0.0633629	0.150712		0.0227587	0.382524		0.0227587	0.328947
	0.883277	1.06453			0.916877	0.317385		0.916877	0.302092		0.111915	0.00981354	0.0916586	0.11008		0.00660033	0.317385		0.00660033	0.302092
	0.89479	0.905652			0.874748	0.324606		0.874748	0.387729		0.107842	0.00523265	0.0939764	0.0935733		0.0642141	0.324606		0.0642141	0.387729
	0.942129	0.940368			0.916125	0.0635544		0.916125	0.276179		0.00426587	0.0306913	0.0997694	0.0272282		0.0206251	0.0635544		0.0206251	0.276179
	0.95877	0.940811			0.878978	0.0761777		0.878978	0.345332		0.00513644	0.0147136	0.143527	0.0149963		0.0315767	0.0761777		0.0315767	0.345332
	0.943482	0.961488			0.88383	0.0668503		0.88383	0.331194		0.00415954	0.00791951	0.0740023	0.0109996		0.0438013	0.0668503		0.0438013	0.331194
	0.982633	0.896436			0.88515	-0.0928648		0.88515	0.381952		0.0131511	0.00911519	0.0553222	0.0144524		0.033549	-0.0928648		0.033549	0.381952
	1.01171	0.937572			0.903987	0.00830962		0.903987	0.397572		0.045962	0.00665089	0.0441666	0.0192262		0.0336889	0.00830962		0.0336889	0.397572
	1.00795	0.959156			0.883281	0.291354		0.883281	0.578411		0.0396705	0.00690879	0.0426625	0.025236		0.0235702	0.291354		0.0235702	0.578411
	1.05235	0.974297			0.961461	-0.0589659		0.961461	0.233437		0.0274132	0.0108709	0.0788709	0.0253019		0.0160761	-0.0589659		0.0160761	0.233437
	0.945477	0.95192			0.969807	-0.173925		0.969807	0.224039		0.0113597	0.0189387	0.0709059	0.0250072		0.0621359	-0.173925		0.0621359	0.224039
	0.953751	0.957013			0.946147	-0.0772426		0.946147	0.296546		0.00563373	0.0331777	0.0865244	0.0234651		0.0237786	-0.0772426		0.0237786	0.296546
		1.00146			0.965268	0.194877		0.965268	0.302623		0.0137043	0.0944193	0.145369	0.022322		0	0.194877		0	0.302623
		0.971453			0.956718	-0.0964762		0.956718	0.301198		0.0330744	0.0810508	0.226518	0.0371688		0.00658885	-0.0964762		0.00658885	0.301198
		0.92561			0.95787	-0.206452		0.95787	0.292434		0.109861	0.0476932	0.235491	0.0462847		0.0119495	-0.206452		0.0119495	0.292434
		0.97112			0.980921	-0.076412		0.980921	0.335229		0.0752484	0.011155	0.235491	0.058048		0.056148	-0.076412		0.056148	0.335229
					0.947558	0.107725		0.947558	0.328474		0.046393	0.00195514	0.0811856	0.0649954		0.134226	0.107725		0.134226	0.328474
					0.940503	-0.034842		0.940503	0.332646		0.0223092	0.00397684	0.0629554	0.063191		0.00794506	-0.034842		0.00794506	0.332646
					0.990453	-0.154549		0.990453	0.277927		0.0022235	0.0645099	0.0514516	0.0739359		0.065966	-0.154549		0.065966	0.277927
					0.978202	-0.37517		0.978202	0.335056		0.000315732	0.0193914	0.0844536	0.0561859		0.0215654	-0.37517		0.0215654	0.335056
					0.958078	-0.21278		0.958078	0.428191		0.00784525	0.00425016	0.162056	0.0513788		0.0387916	-0.21278		0.0387916	0.428191
					1.00085	-0.0315052		1.00085	0.328493		0.0380067	0.0041001	0.235491	0.087974		0.02137	-0.0315052		0.02137	0.328493
					0.958047	0.0803396		0.958047	0.378817		0.021349	0.0392926	0.235491	0.0664401		0.0267415	0.0803396		0.0267415	0.378817
					0.954609	-0.0684139		0.954609	0.275237		0.0233232	0.0194716	0.112363	0.0755918		0.02423	-0.0684139		0.02423	0.275237
					0.923711	0.0177134		0.923711	0.323439		0.0386618	0.0481969	0.0814568	0.0771248		0.0363141	0.0177134		0.0363141	0.323439
					0.91296	-0.0699585		0.91296	0.375635		0.011255	0.0179684	0.0436386	0.0670721		0.0480071	-0.0699585		0.0480071	0.375635
					0.941556	-0.0121458		0.941556	0.356235		0.00581837	0.0102401	0.0382654	0.055114		0.0574166	-0.0121458		0.0574166	0.356235
					0.955329	0.169459		0.955329	0.226965		0.0138115	0.0390221	0.0927533	0.0492821		0.0127969	0.169459		0.0127969	0.226965
					0.949112	0.112099		0.949112	0.225616		0.0553264	0.0388391	0.189126	0.0447827		0.0172806	0.112099		0.0172806	0.225616
					0.972449	0.157245		0.972449	0.182832		0.0408721	0.0281085	0.235491	0.0395057		0.0268806	0.157245		0.0268806	0.182832
					0.951059	-0.202307		0.951059	0.273511		0.0375598	0.022858	0.0175686	0.110942		0.0843972	-0.202307		0.0843972	0.273511
					0.983854	0.193711		0.983854	0.312405		0.0271199	0.0484977	0.0289478	0.0774539		0.108441	0.193711		0.108441	0.312405
					1.031	0.100245		1.031	0.189847		0.0139723	0.0250465	0.0543435	0.059154		0.102047	0.100245		0.102047	0.189847
					0.969949	0.263996		0.969949	0.198882		0.00946861	0.0184742	0.0413691	0.0654495		0.0244886	0.263996		0.0244886	0.198882
					1.01396	0.0246815		1.01396	0.194406		0.0154632	0.0274202	0.0489707	0.220932		0.0591494	0.0246815		0.0591494	0.194406
					1.02947	0.0121388		1.02947	0.203382		0.000910529	0.0347594	0.117535	0.158065		0.0631481	0.0121388		0.0631481	0.203382
					1.03792	-0.0590796		1.03792	0.263289		0.00624911	0.031201	0.0744586	0.119703		0.104886	-0.0590796		0.104886	0.263289
					0.97659	0.159097		0.97659	0.397421		0.0484104	0.0386993	0.0388361	0.0905948		0.0277787	0.159097		0.0277787	0.397421
					0.973014	0.37381		0.973014	0.54238		0.0168311	0.0520153	0.0166769	0.0649632		0.0974619	0.37381		0.0974619	0.54238
					0.997396	0.256734		0.997396	0.261979		0.00424582	0.023353	0.00599341	0.0468543		0.0478471	0.256734		0.0478471	0.261979
					0.979111	0.414414		0.979111	0.324384		0.00645281	0.00907778	0.00501175	0.0390354		0.011391	0.414414		0.011391	0.324384
					0.969656	0.26984		0.969656	0.37751		0.0179255	0.0247688	0.0856397	0.0192437		0.0071935	0.26984		0.0071935	0.37751
					0.962017	-0.0423483		0.962017	0.44947		0.0371278	0.0335692	0.0578311	0.0227703		0.0516922	-0.0423483		0.0516922	0.44947
					0.962331	0.263036		0.962331	0.276491		0.0406778	0.0397044	0.0191212	0.0254314		0.0633952	0.263036		0.0633952	0.276491
					0.962556	-0.147851		0.962556	0.347939		0.0230201	0.0595202	0.235491	0.0329953		0.117758	-0.147851		0.117758	0.347939
					0.976482	-0.364417		0.976482	0.335895		0.0140151	0.00720929	0.04045	0.0294571		0.0673042	-0.364417		0.0673042	0.335895
					0.958476	-0.146817		0.958476	0.366385		0.0240148	0.00377978	0.0177842	0.025917		0.0340123	-0.146817		0.0340123	0.366385
					0.939845	0.19873		0.939845	0.357903		0.0355163	0.0122042	0.00417297	0.0256546		0.0440806	0.19873		0.0440806	0.357903
					0.916315	0.353837		0.916315	0.453829		0.00819102	0.0251485	0.0146883	0.0305407		0.109069	0.353837		0.109069	0.453829
					0.963138	-0.0732387		0.963138	0.35431		0.00514616	0.0373608	0.0164274	0.0412997		0.0330408	-0.0732387		0.0330408	0.35431
					0.936482	0.34583		0.936482	0.698339		0.00657139	0.0540483	0.235491	0.079169		0.0969458	0.34583		0.0969458	0.698339
					1.07908	-0.333908		1.07908	0.368827		0.0212734	0.0275927	0.0129033	0.0935419		0.0348096	-0.333908		0.0348096	0.368827
					0.948714	0.407456		0.948714	0.5446		0.036819	0.0230424	0.0188698	0.223942		0.0185749	0.407456		0.0185749	0.5446
					1.0733	-0.126792		1.0733	0.277146		0.00888745	0.0232806	0.235491	0.167416		0.0544436	-0.126792		0.0544436	0.277146
					0.927341	0.117384		0.927341	0.367831		0.00200227	0.0246155	0.0146155	0.122368		0.078833	0.117384		0.078833	0.367831
					1.07443	-0.30504		1.07443	0.324724		0.00815794	0.0262341	0.0721334	0.0821747		0.0724176	-0.30504		0.0724176	0.324724
					1.07411	-0.282538		1.07411	0.317562		0.0219431	0.0340362	0.00335491	0.0550719		0.0809684	-0.282538		0.0809684	0.317562
					0.924211	-0.0785158		0.924211	0.289082		0.0319873	0.0502365	0.0029881	0.042367		0.0990069	-0.0785158		0.0990069	0.289082
					0.921754	0.0247362		0.921754	0.358802		0.013755	0.0239953	0.0439954	0.0377939		0.0555191	0.0247362		0.0555191	0.358802
					1.07711	-0.267881		1.07711	0.320092		0.00314175	0.0521499	0.129224	0.0350683		0.106173	-0.267881		0.106173	0.320092
					1.08155	-0.374191		1.08155	0.368332		0.00988118	0.0664303	0.0793891	0.0318515		0.0238914	-0.374191		0.0238914	0.368332
					0.985271	-0.0733882		0.985271	0.238857		0.0306519	0.0741015	0.0482313	0.0334437		0.0898667	-0.0733882		0.0898667	0.238857
					1.06689	0.0547323		1.06689	0.25369		0.0398316	0.0645877	0.0215865	0.0339864		0.074194	0.0547323		0.074194	0.25369
					1.05188	0.161274		1.05188	0.236916		0.0144624	0.0509188	0.02144	0.0448533		0.0528632	0.161274		0.0528632	0.236916
					1.05318	-0.342558		1.05318	0.27398		0.0026245	0.0536106	0.0516905	0.0397445		0.0422705	-0.342558		0.0422705	0.27398
					1.01955	-0.101731		1.01955	0.253548		0.044024	0.0129878	0.0853989	0.0384621		0.0643401	-0.101731		0.0643401	0.253548
					0.998763	-0.181524		0.998763	0.229302		0.0335009	0.0333488	0.111627	0.0428921		0.130109	-0.181524		0.130109	0.229302
					0.966296	-0.134461		0.966296	0.262839		0.0275455	0.0717582	0.231273	0.0549196		0.230946	-0.134461		0.230946	0.262839
					1.00793	-0.18126		1.00793	0.259279		0.00893395	0.113246	0.12433	0.0658984		0.1638	-0.18126		0.1638	0.259279
					1.08514	-0.0598113		1.08514	0.220255		0.0153429	0.149897	0.0486347	0.0959995		0.15673	-0.0598113		0.15673	0.220255
					1.07111	-0.016463		1.07111	0.254365		0.0353301	0.112524	0.119249	0.232461		0.101108	-0.016463		0.101108	0.254365
					1.06329	-0.0225009		1.06329	0.230155		0.0555903	0.0819812	0.0971995	0.175648		0.0682708	-0.0225009		0.0682708	0.230155
					1.08101	-0.139522		1.08101	0.169193		0.0226612	0.0289126	0.0715186	0.0428262		0.0276179	-0.139522		0.0276179	0.169193
					1.00732	0.0244468		1.00732	0.219655		0.00984514	0.010945	0.0430382	0.0497742		0.0339843	0.0244468		0.0339843	0.219655
					0.966197	0.0767616		0.966197	0.270654		0.00409232	0.00981251	0.024099	0.0433163		0.0933783	0.0767616		0.0933783	0.270654
					1.01627	-0.0560479		1.01627	0.267431		0.0202502	0.039437	0.0453411	0.0364623		0.0406375	-0.0560479		0.0406375	0.267431
					0.974756	-0.0899408		0.974756	0.244287		0.0409956	0.0996129	0.106496	0.0293803		0.0541341	-0.0899408		0.0541341	0.244287
					0.929197	0.43678		0.929197	0.633149		0.0246733	0.164653	0.167302	0.0476132		0.0195512	0.43678		0.0195512	0.633149
					0.984695	-0.082372		0.984695	0.250655		0.00595996	0.235491	0.144966	0.0511243		0.012416	-0.082372		0.012416	0.250655
					0.987374	-0.0680687		0.987374	0.22662		0.0176147	0.220686	0.123699	0.00624673		0.0461048	-0.0680687		0.0461048	0.22662
					0.960272	0.0230189		0.960272	0.299493		0.0436669	0.151537	0.143475	0.0541823		0.0282781	0.0230189		0.0282781	0.299493
					0.948139	0.0785761		0.948139	0.424625		0.030737	0.0192468	0.128874	0.0620267		0.0597998	0.0785761		0.0597998	0.424625
					0.939931	0.358419		0.939931	0.60605		0.037373	0.0149347	0.115156	0.0600378		0.0277327	0.358419		0.0277327	0.60605
					0.941455	0.392548		0.941455	0.649705		0.0273416	0.0453073	0.117319	0.0729374		0.0340783	0.392548		0.0340783	0.649705
					0.919209	0.196755		0.919209	0.566391		0.012577	0.121925	0.159562	0.0848407		0.0321003	0.196755		0.0321003	0.566391
					0.92281	0.155097		0.92281	0.300355		0.0145374	0.214441	0.230935	0.0991528		0.00440329	0.155097		0.00440329	0.300355
					0.91595	0.108121		0.91595	0.264726		0.0372827	0.235491	0.0922295	0.235491		0.0186725	0.108121		0.0186725	0.264726
					0.929469	0.0474639		0.929469	0.250884		0.0471393	0.0238806	0.0500453	0.0799061		0.0238213	0.0474639		0.0238213	0.250884
					0.932151	-0.0653218		0.932151	0.453386		0.0151244	0.0316372	0.027172	0.0455689		0.0169725	-0.0653218		0.0169725	0.453386
					0.929665	0.148022		0.929665	0.309737		0.0236668	0.054991	0.0223241	0.0327235		0.070373	0.148022		0.070373	0.309737
					0.961175	0.254796		0.961175	0.211645		0.0177411	0.129268	0.0251999	0.0353336		0.0234281	0.254796		0.0234281	0.211645
					1.06144	-0.0548557		1.06144	0.212626		0.0353422	0.235491	0.214513	0.0444041		0.0340763	-0.0548557		0.0340763	0.212626
					1.04372	-0.126149		1.04372	0.234524		0.0284845	0.235491	0.220489	0.0539831		0.0178624	-0.126149		0.0178624	0.234524
					1.07576	-0.191609		1.07576	0.18779		0.0423924	0.0771547	0.235491	0.0297938		0.0723616	-0.191609		0.0723616	0.18779
					1.04759	-0.0876138		1.04759	0.204415		0.0315922	0.135062	0.235491	0.0230721		0.0965428	-0.0876138		0.0965428	0.204415
					1.06844	-0.218053		1.06844	0.219239		0.0261847	0.235491	0.0624245	0.0183378		0.105456	-0.218053		0.105456	0.219239
					1.08433	-0.152144		1.08433	0.172222		0.0114498	0.0174058	0.0471768	0.0140989		0.0414571	-0.152144		0.0414571	0.172222
					1.05853	-0.349335		1.05853	0.157918		0.0179336	0.194954	0.0172411	0.00808989		0.0500663	-0.349335		0.0500663	0.157918
					1.07668	-0.245659		1.07668	0.191457		0.0143737	0.235491	0.00531714	0.0912951		0.0625903	-0.245659		0.0625903	0.191457
					1.039	-0.314736		1.039	0.250111		0.0468363	0.0146219	0.00596716	0.0822753		0.0858267	-0.314736		0.0858267	0.250111
					1.02616	-0.224972		1.02616	0.269195		0.0324406	0.235491	0.0140485	0.0961579		0.130176	-0.224972		0.130176	0.269195
					1.03755	-0.268113		1.03755	0.229405		0.0198327	0.235491	0.0245492	0.107674		0.020529	-0.268113		0.020529	0.229405
					1.01597	-0.349378		1.01597	0.280187		0.00197653	0.235491	0.235491	0.0789568		0.0204127	-0.349378		0.0204127	0.280187
					1.04352	-0.431529		1.04352	0.189661		0.0128801	0.0246214	0.235491	0.0447727		0.0108166	-0.431529		0.0108166	0.189661
					1.02251	-0.158066		1.02251	0.204238		0.0154476	0.188026	0.168257	0.029385		0.0375725	-0.158066		0.0375725	0.204238
					1.02861	-0.190286		1.02861	0.196918		0.13998	0.121836	0.0337991	0.0270458		0.0379755	-0.190286		0.0379755	0.196918
					1.00295	-0.249247		1.00295	0.275658		0.017544	0.0775817	0.00734521	0.0302094		0.0117468	-0.249247		0.0117468	0.275658
					1.00789	-0.37159		1.00789	0.262004		0.0978913	0.0481532	0.00142784	0.0352271		0.0715114	-0.37159		0.0715114	0.262004
					1.04897	-0.406181		1.04897	0.237124		0.0619908	0.0374763	0.0092912	0.0410206		0.0119778	-0.406181		0.0119778	0.237124
					1.06453	-0.362397		1.06453	0.181048		0.00958512	0.0492622	0.0991028	0.0479049		0.0236137	-0.362397		0.0236137	0.181048
					0.883833	0.263988		0.883833	0.38005		0.0201916	0.0831226	0.0664854	0.0289157		0.0142363	0.263988		0.0142363	0.38005
					0.919338	0.328343		0.919338	0.593575		0.0485387	0.139041	0.0340356	0.027332		0.00361431	0.328343		0.00361431	0.593575
					0.915662	0.316893		0.915662	0.554325		0.0379476	0.214778	0.0218503	0.018725		0.00853913	0.316893		0.00853913	0.554325
					0.922505	0.110656		0.922505	0.386415		0.0397292	0.235491	0.125803	0.0153188		0.0271695	0.110656		0.0271695	0.386415
					0.905652	0.389804		0.905652	0.435869		0.0103206	0.0165612	0.113703	0.109023		0.0233872	0.389804		0.0233872	0.435869
					0.897874	0.136119		0.897874	0.356835		0.0073066	0.0427387	0.112287	0.114084		0.213082	0.136119		0.213082	0.356835
					0.879469	0.395025		0.879469	0.425617		0.0277017	0.0515992	0.0128992	0.13473		0.0539576	0.395025		0.0539576	0.425617
					0.902802	0.111795		0.902802	0.293508		0.0114456	0.145601	0.0734401	0.093		0.0216831	0.111795		0.0216831	0.293508
					0.874425	0.236922		0.874425	0.408896		0.0303766	0.0872629	0.0476615	0.0606969		0.0473522	0.236922		0.0473522	0.408896
					0.882494	0.0492682		0.882494	0.372906		0.0831911	0.0483189	0.00632735	0.0364947		0.0304619	0.0492682		0.0304619	0.372906
					0.886959	-0.137329		0.886959	0.378928		0.144788	0.0264331	0.0716649	0.021296		0.0133877	-0.137329		0.0133877	0.378928
					0.90467	-0.141655		0.90467	0.373613		0.109252	0.0255122	0.0154993	0.0161368		0.0219418	-0.141655		0.0219418	0.373613
					0.903799	0.265151		0.903799	0.463918		0.0996873	0.0468945	0.09233	0.0185317		0.0180838	0.265151		0.0180838	0.463918
					0.940368	-0.0909593		0.940368	0.307593		0.106894	0.0901985	0.081023	0.0257757		0.0150276	-0.0909593		0.0150276	0.307593
					0.940811	-0.0104122		0.940811	0.221167		0.12092	0.155292	0.0762741	0.0384814		0.0335331	-0.0104122		0.0335331	0.221167
					0.939935	-0.199195		0.939935	0.26355		0.133107	0.235491	0.0405449	0.0369146		0.0454776	-0.199195		0.0454776	0.26355
					0.957869	-0.128882		0.957869	0.294491		0.152214	0.0149996	0.0371687	0.0356226		0.0104892	-0.128882		0.0104892	0.294491
					0.954238	-0.0156239		0.954238	0.290748		0.0646339	0.00678391	0.0199554	0.028387		0.0272596	-0.0156239		0.0272596	0.290748
					0.950933	-0.149974		0.950933	0.282219		0.0309387	0.0638105	0.00355706	0.0275672		0.0275303	-0.149974		0.0275303	0.282219
					0.965672	0.048702		0.965672	0.327252		0.0466535	0.0281288	0.0276793	0.0439863		0.0567114	0.048702		0.0567114	0.327252
					0.940698	0.097617		0.940698	0.347985		0.0200066	0.0131054	0.0685024	0.17435		0.136095	0.097617		0.136095	0.347985
					0.936874	-0.0543963		0.936874	0.369661		0.0205713	0.0216495	0.0548154	0.15403		0.0255136	-0.0543963		0.0255136	0.369661
					0.946443	-0.0877418		0.946443	0.349429		0.0515294	0.0513473	0.046873	0.132921		0.0860354	-0.0877418		0.0860354	0.349429
					0.958857	-0.298315		0.958857	0.362488		0.0063141	0.100665	0.0829857	0.103103		0.0299581	-0.298315		0.0299581	0.362488
					0.919919	-0.164953		0.919919	0.402055		7.40536e-05	0.166504	0.0117681	0.0587083		0.0162742	-0.164953		0.0162742	0.402055
					0.961488	-0.0667689		0.961488	0.349479		0.00536143	0.0335544	0.0682519	0.0218196		0.0859695	-0.0667689		0.0859695	0.349479
					0.896436	0.109343		0.896436	0.359084		0.074774	0.0106807	0.0475228	0.00718306		0.0242688	0.109343		0.0242688	0.359084
					0.918602	-0.0657105		0.918602	0.280175		0.0966594	0.00403182	0.0312142	0.00873789		0.038641	-0.0657105		0.038641	0.280175
					0.881018	-0.0712253		0.881018	0.419108		0.151728	0.118828	0.0231982	0.0196466		0.0108364	-0.0712253		0.0108364	0.419108
					0.883277	0.0208859		0.883277	0.371156		0.0113171	0.10139	0.0744529	0.0381189		0.0260317	0.0208859		0.0260317	0.371156
					0.89479	0.0952881		0.89479	0.435217		0.000141355	0.0515622	0.0481845	0.03927		0.052038	0.0952881		0.052038	0.435217
					0.944423	0.163362		0.944423	0.257403		0.00834256	0.0184963	0.0262712	0.0378886		0.0231299	0.163362		0.0231299	0.257403
					0.942129	0.0620996		0.942129	0.241487		0.0125881	0.00988668	0.0120719	0.0351708		0.0246801	0.0620996		0.0246801	0.241487
					0.95877	0.162355		0.95877	0.22368		0.00352471	0.0653538	0.0541724	0.0394566		0.0430291	0.162355		0.0430291	0.22368
					0.937572	0.105788		0.937572	0.284567		0.000802745	0.0555168	0.0386847	0.152712		0.0539107	0.105788		0.0539107	0.284567
					0.943482	0.0336547		0.943482	0.253042		0.00409362	0.0681845	0.109298	0.217839		0.0933526	0.0336547		0.0933526	0.253042
					0.982633	0.102975		0.982633	0.295963		0.0187161	0.100252	0.235491	0.206286		0.159036	0.102975		0.159036	0.295963
					0.959156	-0.16062		0.959156	0.240505		0.0343641	0.0392968	0.0313518	0.172366		0.0285515	-0.16062		0.0285515	0.240505
					1.01171	-0.00939726		1.01171	0.236648		0.0198552	0.0209235	0.0934076	0.0940737		0.0695401	-0.00939726		0.0695401	0.236648
					1.00795	0.0294761		1.00795	0.287345		0.00200026	0.0954409	0.173127	0.0301507		0.110719	0.0294761		0.110719	0.287345
					1.05235	-0.0890618		1.05235	0.25687		0.00784134	0.0484982	0.0373749	0.0057706		0.105701	-0.0890618		0.105701	0.25687
					0.974297	-0.0234093		0.974297	0.24724		0.0422481	0.019017	0.113905	0.00715537		0.017159	-0.0234093		0.017159	0.24724
					0.945477	0.386256		0.945477	0.370306		0.0587223	0.0185834	0.230765	0.0217792		0.0472452	0.386256		0.0472452	0.370306
					0.97581	0.139753		0.97581	0.289187		0.026225	0.0305152	0.235491	0.0443736		0.0246348	0.139753		0.0246348	0.289187
					0.959273	0.405069		0.959273	0.374173		0.00681988	0.0272783	0.235491	0.073384		0.00919424	0.405069		0.00919424	0.374173
					0.960057	0.367799		0.960057	0.329626		0.0016084	0.0422635	0.111063	0.0373396		0.00342734	0.367799		0.00342734	0.329626
					0.95192	-0.0419056		0.95192	0.469334		0.022222	0.0714656	0.22963	0.0398713		0.0330987	-0.0419056		0.0330987	0.469334
					0.953751	0.204865		0.953751	0.359027		0.0738627	0.0590424	0.235491	0.130278		0.0369935	0.204865		0.0369935	0.359027
					0.957013	-0.0526288		0.957013	0.380547		0.0156035	0.163991	0.235491	0.217939		0.0207077	-0.0526288		0.0207077	0.380547
					1.00146	-0.288544		1.00146	0.333218		0.00783901	0.14792	0.127214	0.235491		0.038866	-0.288544		0.038866	0.333218
					0.971453	0.0114397		0.971453	0.407375		0.00957654	0.0980463	0.110532	0.235491		0.0606536	0.0114397		0.0606536	0.407375
					0.92561	0.26634		0.92561	0.496443		0.0163826	0.0536935	0.193297	0.124424		0.0357819	0.26634		0.0357819	0.496443
					0.913838	0.421215		0.913838	0.587441		0.122865	0.0332784	0.235491	0.0396978		0.048038	0.421215		0.048038	0.587441
					0.97112	0.0959175		0.97112	0.319761		0.0918472	0.0442531	0.235491	0.00879539		0.0168729	0.0959175		0.0168729	0.319761
					0.91845	0.409269		0.91845	0.736926		0.053851	0.0103545	0.14418	0.0107627		0.0555398	0.409269		0.0555398	0.736926
											0.0509724	0.0105788	0.0983326	0.0283871
											0.0352661	0.0229223	0.141507	0.0537866
											0.192688	0.0485309	0.188986	0.0860381
											0.10605	0.0918627	0.169232	0.0370721
											0.0520492	0.106928	0.181186	0.130819
											0.0211348	0.0712714	0.114446	0.0444896
											0.00522942	0.0673341	0.0539566	0.0134872
											0.00361438	0.0206253	0.0812045	0.016322
											0.021294	0.0080372	0.106064	0.0354162
											0.0121548	0.00686756	0.159847	0.0624206
											0.00324666	0.0125353	0.0910359	0.0985162
											0.00942861	0.0374558	0.100997	0.0538941
											0.0183759	0.125014	0.143385	0.0233866
											0.0130359	0.108351	0.0838808	0.0238247
											0.035896	0.126711	0.0850265	0.0413198
											0.104693	0.0382947	0.0421006	0.0692854
											0.0537393	0.0276967	0.0325758	0.0790755
											0.024643	0.0173435	0.0470519	0.0433548
											0.00931529	0.144738	0.0931953	0.0367611
											0.0189526	0.0426718	0.126209	0.0491529
											0.0598056	0.185707	0.0547255	0.0705357
											0.0397363	0.173841	0.0145554	0.0935794
											0.0209286	0.216818	0.00212062	0.235491
											0.0106632	0.0872074	0.0133343	0.21659
											0.0332485	0.0682727	0.136027	0.235491
											0.0157951	0.132671	0.0771099	0.235491
											0.0060043	0.102705	0.0423805	0.0422896
											0.00327508	0.0680005	0.0281839	0.0378733
											0.0241632	0.106226	0.0585782	0.235491
											0.0716593	0.205755	0.136235	0.0813428
											0.04432	0.176572	0.110845	0.0396826
											0.0272464	0.235491	0.0274258	0.0367224
											0.0120229	0.16002	0.0477699	0.0638503
											0.013067	0.160631	0.0206667	0.235491
											0.0232285	0.109012	0.0192234	0.235491
											0.0119124	0.0536508	0.0205501	0.0645789
											0.00475667	0.0987449	0.0287595	0.235491
											0.00440243	0.129116	0.0460449	0.235491
											0.0261535	0.235491	0.0826413	0.194521
											0.0704586	0.235491	0.0452931	0.0515499
											0.0384957	0.235491	0.0429115	0.0777889
											0.0287987	0.172133	0.0514285	0.050857
											0.0116113	0.091598	0.065188	0.0233114
											0.00936134	0.0968405	0.0835389	0.017443
											0.0150016	0.129522	0.107856	0.0409151
											0.0257517	0.235491	0.142494	0.0932308
											0.00481917	0.235491	0.235491	0.07564
											0.0220364	0.192934	0.194023	0.235491
											0.030887	0.0870064	0.130019	0.235491
											0.00841802	0.181507	0.0588736	0.235491
											0.0111652	0.235491	0.0819709	0.152143
											0.0117715	0.220591	0.235491	0.0801262
											0.0104408	0.235491	0.235491	0.0399619
											0.0169907	0.235491	0.0387889	0.0307978
											0.0107664	0.235491	0.0476419	0.0374961
											0.0160997	0.235491	0.0762566	0.0519414
											0.0199737	0.235491	0.13455	0.0423562
											0.00933489	0.0483997	0.0290929	0.00840753
											0.00682383	0.00385819	0.0398038	0.00801789
											0.0260518	0.00453484	0.0626211	0.0323248
											0.0216519	0.0127023	0.0907272	0.0739421
											0.0152349	0.0542068	0.121156	0.0784909
											0.0121756	0.041125	0.158555	0.235491
											0.00981423	0.00968945	0.212123	0.235491
											0.0371673	0.0104739	0.0751669	0.235491
											0.0250465	0.0183324	0.0673194	0.190431
											0.00764688	0.0951807	0.0618301	0.114182
											0.00556799	0.0318119	0.0751746	0.0624737
											0.0168051	0.0403054	0.121753	0.03656
											0.0432305	0.138847	0.022719	0.0262281
											0.0260435	0.105412	0.0333427	0.108571
											0.0108026	0.0960108	0.0603572	0.0420031
											0.00295239	0.107281	0.0918497	0.00752931
											0.00261429	0.157802	0.0574213	0.0126717
											0.0109144	0.113541	0.115947	0.0339034
											0.0455783	0.0560068	0.0542704	0.0659565
											0.00195682	0.0278109	0.026111	0.235491
											0.00120594	0.0448802	0.0302981	0.071368
											0.00307167	0.0255161	0.235491	0.070948
											0.00111327	0.189957	0.235491	0.0672432
											0.00959238	0.0541258	0.0517423	0.0662798
											0.011677	0.0855488	0.0312477	0.227651
											0.00210014	0.00578448	0.0395598	0.151368
											0.00805265	0.0107777	0.207015	0.0911603
											0.0648391	0.0366682	0.167254	0.0509099
											0.0546824	0.235491	0.16833	0.026322
											0.0614682	0.0415592	0.157963	0.125997
											0.100406	0.0245792	0.121414	0.046462
											0.0673704	0.014064	0.140613	0.0122965
											0.0474118	0.00988948	0.132914	0.0186904
											0.0401243	0.0594932	0.156127	0.0367192
											0.0493919	0.07632	0.235491	0.0681292
											0.0292449	0.127777	0.235491	0.0632318
											0.0169006	0.159475	0.200151	0.0672429
											0.0117502	0.16584	0.129704	0.0666208
											0.0133578	0.159102	0.0797936	0.0642186
											0.0313048	0.164925	0.0885634	0.0709229
											0.0179659	0.0166759	0.235491	0.18538
											0.00876474	0.00884247	0.235491	0.123997
											0.00464486	0.00707432	0.22143	0.0755049
											0.0238203	0.148654	0.118377	0.0400813
											0.0137661	0.133011	0.049504	0.132329
											0.0103177	0.176142	0.0810011	0.0440525
											0.0118764	0.235491	0.235491	0.0135179
											0.0177726	0.00600012	0.235491	0.0220427
											0.0172053	0.0102841	0.165066	0.0574006
											0.0130554	0.03261	0.235491	0.0625822
											0.020283	0.179272	0.235491	0.0623714
											0.0313089	0.0169982	0.235491	0.0588273
											0.0463992	0.046562	0.235491	0.0619823
											0.014616	0.155467	0.235491	0.0824188
											0.0195746	0.135697	0.0084039	0.151616
											0.0385676	0.126206	0.0235407	0.0996173
											0.0592818	0.169341	0.0841249	0.0574938
											0.0195874	0.137419	0.01946	0.123296
											0.0561908	0.117201	0.00383899	0.040833
											0.0436199	0.119826	0.0258753	0.0508659
											0.235491	0.10576	0.0128897	0.0556728
											0.235491	0.0879122	0.0142116	0.0563115
											0.117709	0.0856938	0.0387523	0.0550637
											0.235491	0.0999924	0.0447158	0.0611429
											0.235491	0.146022	0.0563092	0.0836858
											0.235491	0.0882397	0.165446	0.125712
											0.235491	0.0984177	0.235491	0.0280598
											0.235491	0.116735	0.0449279	0.0450204
											0.235491	0.144158	0.0133277	0.0515397
											0.235491	0.153068	0.00358126	0.0560207
											0.235491	0.179742	0.00388242	0.0601212
											0.235491	0.182657	0.00880211	0.0732969
											0.235491	0.216965	0.0198549	0.104239
											0.235491	0.0826757	0.0194497	0.0391565
											0.235491	0.160279	0.0140021	0.0131437
											0.15748	0.0848412	0.0471054	0.0177577
											0.083698	0.0326912	0.0246286	0.0659193
											0.0247506	0.0779449	0.000538078	0.142048
											0.00797583	0.0734931	0.0193106	0.145159
											0.0295074	0.0765235	0.00782227	0.13437
											0.0604475	0.0932784	0.0094584	0.0668203
											0.083408	0.125643	0.0359825	0.0763924
											0.194939	0.0608057	0.191663	0.0765342
											0.129356	0.0589669	0.117526	0.0446813
											0.0575424	0.0462957	0.0468599	0.0166334
											0.0113567	0.0304217	0.00932071	0.0105504
											0.0256092	0.105444	0.0284422	0.0424261
											0.0730026	0.0536882	0.00451804	0.105426
											0.117235	0.0276162	0.00391579	0.107163
											0.103035	0.0259848	0.0573643	0.0999481
											0.0330608	0.0674019	0.166716	0.0925411
											0.0160232	0.0520429	0.0253828	0.077703
											0.0706581	0.046274	0.133321	0.0531628
											0.00487748	0.0591404	0.0387731	0.0260827
											0.0820914	0.0880927	0.0401486	0.0142381
											0.0428106	0.0402409	0.00724548	0.034712
											0.155813	0.0289282	0.0105672	0.0861483
											0.117976	0.0151111	0.0943463	0.10848
											0.0699006	0.00938725	0.151213	0.104254
											0.0318769	0.04591	0.0958216	0.09791
											0.0102986	0.0274215	0.0567931	0.0804894
											0.00293768	0.0458832	0.0713423	0.0303698
											0.0117061	0.0262693	0.0206997	0.0283747
											0.0382504	0.0221915	0.0184658	0.0268987
											0.0722231	0.0391853	0.203467	0.0214546
											0.0959825	0.0444059	0.0927069	0.107993
											0.108952	0.0323498	0.0315081	0.206085
											0.121154	0.015039	0.0195659	0.147438
											0.0585744	0.0046943	0.0590889	0.0781363
											0.0141101	0.00844302	0.041381	0.0371808
											0.0138426	0.0263594	0.0633479	0.0230349
											0.109157	0.0397723	0.154869	0.0753998
											0.160197	0.0187083	0.136516	0.018448
											0.154062	0.0188522	0.0423221	0.0180168
											0.126601	0.0073114	0.00311183	0.0181452
											0.0830624	0.0137818	0.0174559	0.0212636
											0.0399218	0.132922	0.0704954	0.0567599
											0.012516	0.155619	0.0697613	0.0435961
											0.00890833	0.0302582	0.166653	0.0473569
											0.0295833	0.0120462	0.192762	0.0357868
											0.0646833	0.00758131	0.0177889	0.051649
											0.091111	0.0170121	0.00618887	0.0277848
											0.0997516	0.0371311	0.0387945	0.0345815
											0.108429	0.0284988	0.0761409	0.00159912
											0.120752	0.00982236	0.100285	0.00218016
											0.0776717	0.0153634	0.235491	0.0606253
											0.122134	0.0178391	0.0150997	0.235491
											0.0661598	0.0282374	0.0278724	0.0537494
											0.0979962	0.0399352	0.0836785	0.048378
											0.235491	0.118547	0.0391236	0.235491
											0.00861734	0.112446	0.026229	0.112196
											0.00305346	0.105047	0.0345887	0.0759549
											0.0357661	0.104747	0.0284591	0.120682
											0.0252932	0.0307919	0.0367884	0.235491
											0.0178924	0.0518589	0.0393542	0.162374
											0.0142775	0.0205223	0.0123242	0.149284
											0.0167013	0.0468139	0.00571766	0.169386
											0.0306801	0.0259951	0.00889583	0.0851958
											0.0189575	0.0525933	0.0032687	0.0637696
											0.00686617	0.0543522	0.0257606	0.235491
											0.00341676	0.0546969	0.00834147	0.235491
											0.0053036	0.0516044	0.00119002	0.235491
											0.00490932	0.0785237	0.00863236	0.0799741
											0.00678321	0.0693544	0.039323	0.0925613
											0.00587329	0.0674762	0.0226666	0.0921908
											0.153676	0.0720659	0.0716054	0.0831702
											0.0487671	0.0791475	0.0937053	0.235491
											0.00579644	0.0890897	0.0954859	0.235491
											0.00911455	0.109659	0.0405539	0.235491
											0.0213226	0.159755	0.015629	0.0709483
											0.0254488	0.0320956	0.0136018	0.0761702
											0.0239313	0.100703	0.0214836	0.0667884
											0.000808638	0.090356	0.0381492	0.178316
											0.00029267	0.0806363	0.0687908	0.219507
											0.00170294	0.0585687	0.111491	0.129479
											0.0123787	0.0454974	0.149454	0.151058
											0.0697969	0.0372589	0.0705275	0.0361248
											0.010026	0.0387801	0.0277774	0.0225838
											0.00323399	0.0455526	0.0658137	0.10266
											0.0173458	0.0566379	0.0633778	0.0536421
											0.0264444	0.074823	0.04603	0.0756916
											0.0248347	0.10759	0.00451306	0.00829417
											0.0257659	0.162887	0.0341395	0.0106969
											0.0390362	0.0274004	0.0462575	0.0140948
											0.00471071	0.131402	0.0347863	0.0291308
											0.00443575	0.114978	0.0195945	0.0345229
											0.00456654	0.0504751	0.010888	0.0462386
											0.0873384	0.039739	0.0119459	0.0074342
											0.0242227	0.027393	0.00497616	0.0105991
											0.00993361	0.0210936	0.0306799	0.0196097
											0.0265421	0.0227234	0.0125993	0.0417017
											0.0418153	0.0303433	0.00346516	0.0369431
											0.0416554	0.0453765	0.00901319	0.0410286
											0.0274891	0.143525	0.0923285	0.0168944
											0.0331602	0.10561	0.109852	0.0160606
											0.0711219	0.0267311	0.0664824	0.0241188
											0.0548797	0.147421	0.0477299	0.0575694
											0.0389526	0.0461441	0.0294756	0.0452596
											0.00167353	0.0397824	0.0189129	0.0430612
											0.00103251	0.034095	0.0167745	0.020453
											0.00529567	0.0266395	0.0097088	0.0156937
											0.0401503	0.0221319	0.0376785	0.0661164
											0.0063125	0.0222192	0.020677	0.0480357
											0.0109876	0.0287799	0.0113815	0.0431724
											0.0293679	0.0441814	0.0426933	0.0164548
											0.0380854	0.174716	0.0367574	0.009361
											0.036553	0.235491	0.024895	0.0640602
											0.0613207	0.0574679	0.0169561	0.0452603
											0.0501544	0.0430806	0.0455056	0.0274484
											0.0385492	0.0415001	0.0300606	0.0089861
											0.0202763	0.0408863	0.0224512	0.05614
											0.0998237	0.0380032	0.0944273	0.0497608
											0.0285992	0.0348345	0.0923608	0.0173595
											0.0112351	0.0337449	0.235491	0.016397
											0.021885	0.0383757	0.0445292	0.0465955
											0.0267328	0.197366	0.0513643	0.0324177
											0.03598	0.188906	0.0343622	0.0258176
											0.0502958	0.0711845	0.0230528	0.0156243
											0.0387302	0.0584432	0.00419545	0.0519275
											0.0262863	0.0570184	0.0378725	0.0195229
											0.0118046	0.057324	0.0863695	0.0234918
											0.0183249	0.0558499	0.0679759	0.0329184
											0.0338351	0.053539	0.0673478	0.0311585
											0.0069356	0.144268	0.235491	0.0282681
											0.00883118	0.129145	0.0340515	0.0404017
											0.0144298	0.127723	0.0243315	0.0630929
											0.0376457	0.0312186	0.0258547	0.0260372
											0.0325164	0.0440153	0.0160892	0.0579207
											0.0223165	0.0572985	0.00374722	0.0430562
											0.00772964	0.156172	0.00563058	0.0252061
											0.0122403	0.137444	0.0960886	0.0261396
											0.0391086	0.115916	0.0668566	0.0187745
											0.00673017	0.0965053	0.0457689	0.0195554
											0.00333234	0.0845313	0.049595	0.0109902
											0.0227576	0.00515647	0.0142139	0.0899947
											0.0185219	0.00861668	0.00894938	0.0314572
											0.00785191	0.0187815	0.0133411	0.00555148
											0.0113793	0.0321542	0.0159747	0.224033
											0.0597127	0.0949812	0.00234931	0.0821626
											0.00944579	0.0752674	0.00909222	0.0266848
											0.00349082	0.0593431	0.081554	0.0137423
											0.0116241	0.00413035	0.0481728	0.0163439
											0.00644744	0.0127012	0.0279703	0.0219545
											0.0131206	0.0248201	0.00985656	0.0175754
											0.0602228	0.0763242	0.00431947	0.0108334
											0.0155308	0.0550231	0.00831024	0.032354
											0.00899297	0.0304208	0.0138975	0.0397554
											0.00489404	0.0750491	0.00181454	0.0548657
											0.0132799	0.0945059	0.0142659	0.115656
											0.0591269	0.15355	0.0642112	0.0222958
											0.142094	0.112933	0.0299213	0.00830561
											0.0201278	0.0592349	0.0137581	0.0520696
											0.0162348	0.167162	0.00555215	0.141511
											0.036606	0.0362517	0.00862742	0.062109
											0.0210069	0.0787848	0.0110186	0.104158
											0.00369566	0.0228585	0.00221789	0.0469184
											0.0179563	0.0309607	0.0902014	0.049244
											0.0676665	0.00449419	0.0431849	0.0178371
											0.0695046	0.00466167	0.0168495	0.0249913
											0.0283829	0.00842356	0.00774543	0.0601737
											0.0228584	0.125119	0.0125849	0.019483
											0.0274045	0.0621051	0.00834403	0.0084917
											0.0539974	0.0372699	0.00386191	0.0110499
											0.0279749	0.00941545	0.0657761	0.0229951
											0.0146923	0.00263379	0.0222359	0.235491
											0.0158412	0.00458416	0.0152366	0.0120495
											0.0370715	0.123509	0.00908276	0.00880203
											0.081478	0.0674698	0.0406201	0.0523224
											0.0155566	0.0352396	0.00619766	0.0535717
											0.00380169	0.01113	0.104187	0.00593399
											0.00300776	0.00632551	0.0134058	0.00516027
											0.0597106	0.00989043	0.00842997	0.0164773
											0.0535008	0.0206172	0.0285048	0.0344211
											0.0404576	0.223187	0.0273467	0.0147181
											0.0767385	0.235491	0.00561575	0.00675279
											0.0680642	0.0891665	0.0108216	0.00598982
											0.0179865	0.0349374	0.00279895	0.0545599
											0.0395895	0.0162582	0.0276604	0.0522577
											0.12863	0.0138885	0.0119529	0.0477307
											0.107236	0.0221747	0.0136048	0.0136333
											0.00591912	0.0660354	0.00541148	0.00398039
											0.00939443	0.161401	0.00389983	0.0164432
											0.0371485	0.0775191	0.00489535	0.0369554
											0.0152752	0.0372413	0.0062625	0.0153467
											0.00553881	0.0254183	0.0171458	0.00724135
											0.0388984	0.0297468	0.00161275	0.00496453
											0.0212572	0.127808	0.00266834	0.00679916
											0.0658814	0.119665	0.00874386	0.0249652
											0.0992728	0.0679963	0.0121762	0.025906
											0.0274818	0.0728544	0.0281497	0.0212922
											0.142694	0.0704554	0.0408696	0.0981431
											0.0266247	0.0458778	0.0347716	0.0390215
											0.077291	0.119639	0.0240112	0.00804033
											0.081092	0.105367	0.0170557	0.0101371
											0.22031	0.095619	0.012393	0.0358358
											0.0407366	0.0876096	0.0183663	0.0154428
											0.0410453	0.0817817	0.0358965	0.00988869
											0.235491	0.0923006	0.0669842	0.00708016
											0.0159529	0.0508781	0.0449328	0.00785844
											0.0246267	0.0759411	0.016821	0.02563
											0.235491	0.104211	0.00905484	0.0264932
											0.00943031	0.0866131	0.0385075	0.0277583
											0.0377332	0.0750955	0.120405	0.104948
											0.00171144	0.064638	0.0297315	0.0385944
											0.00424707	0.0529776	0.191002	0.0079729
											0.11113	0.0396474	0.0242521	0.0184729
											0.0631957	0.0304122	0.170696	0.0176495
											0.0257163	0.0438572	0.119997	0.01172
											0.00724853	0.0973031	0.0817224	0.0113759
											0.00489221	0.0738136	0.0574083	0.0117803
											0.0152601	0.0595864	0.0469212	0.0285528
											0.0421608	0.046873	0.0467411	0.0280137
											0.0918988	0.0323298	0.231097	0.0289436
											0.171028	0.0204552	0.235195	0.0240935
											0.147238	0.019413	0.235491	0.0443395
											0.0988994	0.0400344	0.235491	0.0116
											0.0788267	0.0711875	0.235491	0.0262133
											0.0738254	0.0511963	0.161066	0.0101942
											0.0748504	0.0354828	0.119583	0.00955993
											0.0798735	0.0185614	0.0932602	0.013859
											0.0941753	0.00669834	0.0797233	0.085681
											0.0550916	0.0143127	0.0773828	0.0310487
											0.0251596	0.0475382	0.235491	0.0298249
											0.00328497	0.103219	0.235491	0.0394215
											0.014439	0.0560457	0.235491	0.0250241
											0.0267738	0.0337222	0.235491	0.0210622
											0.00355932	0.014874	0.235491	0.0246742
											0.00281654	0.00494659	0.0374095	0.0051326
											0.0237957	0.0204314	0.0308936	0.00788192
											0.0621797	0.0673452	0.0419149	0.0279294
											0.0915535	0.133367	0.0686188	0.0307118
											0.154119	0.0495325	0.118752	0.0970716
											0.0995428	0.0244191	0.235491	0.0293416
											0.0724094	0.0164205	0.235491	0.0367678
											0.079218	0.0391552	0.0834276	0.0237633
											0.100669	0.0973875	0.0466403	0.0256783
											0.0363046	0.0600123	0.0273898	0.00811385
											0.022432	0.0448563	0.0189924	0.0108704
											0.0124295	0.06769	0.0216189	0.019557
											0.0055301	0.113828	0.0368207	0.024252
											0.0054809	0.119789	0.0639078	0.026038
											0.016894	0.235491	0.153514	0.0342974
											0.0129889	0.235491	0.0743037	0.0212178
											0.00987701	0.235491	0.0368177	0.0214855
											0.0212748	0.235491	0.0481097	0.0191186
											0.099811	0.235491	0.0742268	0.0105373
											0.0443421	0.0254297	0.0937628	0.0150224
											0.0145482	0.0334924	0.0497903	0.0183046
											0.00270433	0.00988044	0.054077	0.0202089
											0.0114153	0.00778783	0.0207252	0.0313304
											0.0467378	0.0188639	0.0314964	0.0169855
											0.111907	0.0393851	0.0602004	0.0184693
											0.0109798	0.0229959	0.0642026	0.0138432
											0.00592837	0.0162552	0.0269413	0.0167052
											0.0160503	0.0169836	0.0125226	0.0177921
											0.0322095	0.0230225	0.0240563	0.0366702
											0.0401598	0.0355314	0.0541722	0.0146179
											0.0247112	0.0631693	0.235491	0.0134885
											0.0113751	0.108031	0.149897	0.0144516
											0.0047745	0.163767	0.0772421	0.0200766
											0.00302547	0.0326702	0.0236903	0.0205176
											0.00441653	0.00713316	0.0214674	0.0189856
											0.035178	0.00143611	0.0734727	0.0174351
											0.087464	0.0244216	0.13764	0.0155526
											0.0389267	0.0147617	0.0150102	0.0172221
											0.0136921	0.0167909	0.0176658	0.0199255
											0.00343183	0.114086	0.227136	0.0183064
											0.00977627	0.0885709	0.149409	0.0189158
											0.0360469	0.0562845	0.0675184	0.0216629
											0.0757616	0.0331566	0.00945021	0.0229442
											0.031285	0.0762396	0.0269483	0.0140721
											0.00767332	0.0217704	0.0911532	0.0159363
											0.000376139	0.0181254	0.147041	0.0245244
											0.0185053	0.0485075	0.0154325	0.0277365
											0.0338925	0.0169621	0.128923	0.0194795
											0.0522663	0.0234823	0.0364397	0.032343
											0.019921	0.0776836	0.00663495	0.030102
											0.0147943	0.0138277	0.0534641	0.0357768
											0.0800351	0.0133357	0.10757	0.0475162
											0.039614	0.0286214	0.0351548	0.0943754
											0.0155755	0.040475	0.0180847	0.00233712
											0.00417624	0.0373091	0.0210406	0.00809734
											0.0439471	0.0292784	0.0382384	0.00730693
											0.0819182	0.0426773	0.0284605	0.0101621
											0.128942	0.0738274	0.0433493	0.0382561
											0.0199596	0.0132258	0.0813546	0.235491
											0.0396892	0.0215265	0.0111846	0.235491
											0.00537235	0.0322015	0.0129456	0.161061
											0.0148698	0.0326384	0.0604132	0.0767102
											0.0200597	0.0229422	0.170676	0.142132
											0.0439646	0.0177744	0.235491	0.115976
											0.0169672	0.054772	0.0181471	0.0883663
											0.00421129	0.0744139	0.0302069	0.0725287
											0.00297934	0.0194937	0.109593	0.0269343
											0.0113408	0.024827	0.199252	0.0756005
											0.0135735	0.0177995	0.115998	0.0145638
											0.0357356	0.0160994	0.0464939	0.0331002
											0.022479	0.0600605	0.0679741	0.122436
											0.046231	0.0330604	0.0428204	0.0661725
											0.00408788	0.0453	0.00516726	0.0299602
											0.0229175	0.0695683	0.0291736	0.0196729
											0.015206	0.0961129	0.14426	0.0206914
											0.00431261	0.00357827	0.0684708	0.0230017
											0.0154175	0.00521742	0.0342366	0.0234183
											0.00597262	0.00782685	0.0124852	0.0210552
											0.0071579	0.0167324	0.00439403	0.0176664
											0.0143883	0.0359684	0.186174	0.0169418
											0.00462153	0.05365	0.134677	0.066176
											0.0498156	0.071984	0.0585473	0.0490292
											0.0550448	0.00111946	0.0347158	0.0374126
											0.0044182	0.00165256	0.0171339	0.0407429
											0.0283077	0.0145238	0.100334	0.0782121
											0.00709085	0.00482505	0.0563028	0.0248008
											0.00237475	0.00929488	0.0323128	0.0404922
											0.0105732	0.0250787	0.0168511	0.0328005
											0.0252961	0.034835	0.00568699	0.030794
											0.016625	0.0490001	0.207189	0.0204232
											0.00555566	0.00986303	0.0970951	0.0224499
											0.0258337	0.0157936	0.0631584	0.0280993
											0.00253752	0.0161188	0.0115833	0.0325337
											0.0024846	0.013322	0.00832587	0.0326164
											0.0383403	0.0192955	0.176942	0.0272114
											0.0132868	0.0249332	0.235491	0.0194351
											0.0406512	0.0390435	0.0631568	0.0142827
											0.00728355	0.0105538	0.0330421	0.073933
											0.00262149	0.00994818	0.0165771	0.0530781
											0.00895899	0.0101744	0.00748982	0.037346
											0.0670505	0.0235313	0.130616	0.0389102
											0.0166268	0.0311504	0.219972	0.0796605
											0.00325561	0.00161065	0.235491	0.0300193
											0.011906	0.000688825	0.0457029	0.0341183
											0.0220026	0.00188159	0.0181523	0.0470239
											0.0474817	0.0414187	0.00633825	0.0236936
											0.0141366	0.0554718	0.00354867	0.023567
											0.00351928	0.00502642	0.17151	0.029842
											0.00370925	0.00593687	0.235491	0.0381445
											0.101671	0.0766179	0.235491	0.0438367
											0.0342758	0.0986128	0.0388442	0.0424095
											0.0241745	0.0333543	0.0136853	0.0335688
											0.0163108	0.128121	0.00438549	0.0226465
											0.136769	0.054749	0.00573444	0.0153034
											0.235491	0.0417808	0.219518	0.0797392
											0.0207979	0.0293551	0.235491	0.053264
											0.0051366	0.0209852	0.235491	0.0317884
											0.00393372	0.0175023	0.107465	0.0330393
											0.235491	0.0166218	0.0608162	0.0686223
											0.0336823	0.0177255	0.00969322	0.0238255
											0.0465745	0.0209542	0.010516	0.0281084
											0.235491	0.0314965	0.0780617	0.0381369
											0.0204666	0.0573127	0.208639	0.0489336
											0.00919687	0.0262924	0.0986658	0.0542939
											0.0218395	0.0192431	0.0471265	0.0498167
											0.0633307	0.0153856	0.0218981	0.0376043
											0.0471939	0.0137458	0.00814131	0.0260171
											0.212956	0.0136461	0.00655806	0.019509
											0.0127366	0.0135323	0.235491	0.0152328
											0.0154212	0.0138054	0.112979	0.0170387
											0.0178644	0.0174186	0.0412895	0.0381788
											0.002592	0.0247274	0.0139133	0.0644124
											0.00770702	0.0348813	0.0046808	0.0841001
											0.0118638	0.0417211	0.00843151	0.0242374
											0.0040819	0.0216531	0.137253	0.0321646
											0.00391887	0.0147318	0.0510701	0.0456877
											0.00379108	0.0132108	0.0131413	0.0574947
											0.0881188	0.0135816	0.0616446	0.0604487
											0.0632367	0.0130956	0.0224323	0.0511521
											0.0755785	0.0109103	0.0308533	0.0355284
											0.0344368	0.124167	0.0185845	0.0258279
											0.0242988	0.113442	0.0152121	0.0232747
											0.0229744	0.0175428	0.0263568	0.0238684
											0.0253996	0.0270089	0.0210093	0.037348
											0.0203121	0.0442506	0.019419	0.0925124
											0.0357727	0.0724487	0.0644233	0.0924328
											0.0108909	0.0476352	0.0759096	0.0244504
											0.0205243	0.0244355	0.0725724	0.0349594
											0.050513	0.00972078	0.0114582	0.0503287
											0.0770508	0.0863822	0.0463952	0.0611188
											0.00523513	0.08119	0.0480625	0.0594265
											0.026346	0.01824	0.00359232	0.0438256
											0.0125345	0.0443906	0.0282331	0.0266226
											0.0465925	0.0749907	0.00339205	0.0237768
											0.0404718	0.048416	0.0222745	0.0343574
											0.0360606	0.0695644	0.0319933	0.0547307
											0.0808106	0.115213	0.0475308	0.235491
											0.235491	0.0570039	0.0188664	0.0874357
											0.0593241	0.128794	0.0339259	0.0944599
											0.0660937	0.0740679	0.0481992	0.0243072
											0.235491	0.0373301	0.235491	0.0361395
											0.0771003	0.0282514	0.0692887	0.0515098
											0.089377	0.0517133	0.0800833	0.0591254
											0.235491	0.114158	0.235491	0.0510934
											0.114194	0.0568854	0.235491	0.0310239
											0.0933124	0.0568364	0.165686	0.0195752
											0.235491	0.00288322	0.124822	0.033235
											0.135906	0.028743	0.200986	0.0682311
											0.235491	0.12375	0.174645	0.155075
											0.235491	0.0154582	0.135577	0.0911732
											0.235491	0.0122799	0.0661975	0.0906936
											0.19455	0.0665038	0.0090555	0.0240293
											0.235491	0.0395185	0.0038691	0.0364513
											0.235491	0.0144707	0.00361372	0.0198254
											0.235491	0.0318746	0.00388037	0.0200775
											0.235491	0.0400952	0.0474057	0.0410754
											0.235491	0.0299949	0.0129736	0.0267179
											0.129272	0.0246331	0.00736633	0.0353465
											0.10974	0.0213048	0.0152444	0.0759845
											0.0822883	0.0737938	0.0342089	0.0166309
											0.0456079	0.235491	0.235491	0.0831662
											0.0155489	0.235491	0.0514382	0.0985672
											0.00300324	0.0126564	0.0645752	0.0388568
											0.00262558	0.0683648	0.0821552	0.0515355
											0.0094691	0.050368	0.027244	0.05331
											0.0278576	0.0395016	0.0230563	0.0485408
											0.0690004	0.0323802	0.0405038	0.0600066
											0.0924386	0.0306072	0.0264267	0.105922
											0.0543924	0.235491	0.0183891	0.0930396
											0.0219782	0.235491	0.031004	0.118188
											0.00746768	0.0125128	0.0210597	0.131865
											0.00531162	0.116844	0.0222364	0.122161
											0.0104308	0.0854914	0.0364742	0.104657
											0.0587058	0.0647216	0.0334451	0.110913
											0.0275034	0.0510134	0.029219	0.127388
											0.0283512	0.0656899	0.0467415	0.161156
											0.0159989	0.0424673	0.164898	0.190494
												0.0218148	0.0783828	0.219472
												0.136246	0.0306967	0.235491
												0.103073	0.0187242	0.235491
												0.0823828	0.0213821	0.235491
												0.0654216	0.0287863	0.235491
												0.0485965	0.046274	0.235491
												0.159311	0.0551786	0.235491
												0.113082	0.0754897	0.0341652
												0.105935	0.015184	0.050679
												0.00704447	0.0114156	0.00458411
												0.0116886	0.00853068	0.0178763
												0.0166533	0.00797759	0.0631538
												0.0167048	0.026712	0.0536603
												0.155802	0.139703	0.0935206
												0.101358	0.0418012	0.0555987
												0.102304	0.0248797	0.0893936
												0.147789	0.0186612	0.166195
												0.20927	0.0198574	0.138502
												0.0407745	0.0244532	0.0907866
												0.0420368	0.0524709	0.217966
												0.0842162	0.0475939	0.143963
												0.00841855	0.0539555	0.235491
												0.0238771	0.0629474	0.235491
												0.0908629	0.0738482	0.235491
												0.214776	0.235491	0.0448751
												0.0577515	0.219161	0.180118
												0.0389287	0.154512	0.0696698
												0.0332425	0.23153	0.0465264
												0.0335828	0.0514057	0.0359312
												0.0196603	0.0476928	0.0336635
												0.01426	0.0617667	0.0640724
												0.00844545	0.0325417	0.0415144
												0.0141219	0.0296139	0.228674
												0.0495691	0.0290828	0.053755
												0.0673272	0.0312144	0.132003
												0.127496	0.0365075	0.213676
												0.0464659	0.0791301	0.0367353
												0.0510642	0.09039	0.180678
												0.0981188	0.235491	0.0285923
												0.19932	0.235491	0.02402
												0.0277271	0.103401	0.0328487
												0.00946465	0.19668	0.0390986
												0.049734	0.0482592	0.0384879
												0.0350631	0.030449	0.0377477
												0.0295387	0.0249268	0.0316558
												0.0238777	0.0234838	0.025849
												0.0177938	0.0235464	0.0304818
												0.0286026	0.0238687	0.0287286
												0.0719091	0.0246917	0.0387337
												0.0325454	0.0481071	0.0666263
												0.0314999	0.0376161	0.0642224
												0.0342132	0.115193	0.0948424
												0.14067	0.235491	0.090122
												0.110019	0.232261	0.0411468
												0.105693	0.0775991	0.0902714
												0.0937508	0.0354302	0.0236032
												0.123012	0.0202172	0.00978229
												0.046486	0.0160843	0.116017
												0.0210729	0.0165387	0.0555198
												0.0325478	0.018727	0.0402514
												0.0483631	0.0198607	0.0970568
												0.038145	0.142498	0.0743839
												0.0358444	0.0535737	0.0566219
												0.0586131	0.0184874	0.0405898
												0.0147013	0.0134297	0.0073794
												0.00847759	0.0911748	0.00140232
												0.0110803	0.0541742	0.00926897
												0.018533	0.169394	0.0230901
												0.0362902	0.0743201	0.0385401
												0.0689022	0.0357031	0.12659
												0.0492496	0.0207906	0.0995762
												0.0629798	0.0152178	0.0778821
												0.0210338	0.0148397	0.0634414
												0.0303149	0.0167738	0.0509905
												0.0718584	0.116861	0.0383647
												0.0176455	0.0656294	0.0280778
												0.0030102	0.0764492	0.0123882
												0.00251853	0.055429	0.0236813
												0.00840249	0.0546374	0.215305
												0.0211467	0.0278087	0.18288
												0.0167264	0.0360806	0.166
												0.0095415	0.101046	0.170197
												0.0360432	0.0676038	0.195923
												0.0175072	0.0536888	0.235491
												0.0586404	0.0442593	0.235491
												0.031116	0.0361611	0.0877422
												0.00350991	0.110643	0.0716024
												0.00856606	0.0900143	0.0446577
												0.0266244	0.0092887	0.173773
												0.0560218	0.0367575	0.114938
												0.0920283	0.0340573	0.0762227
												0.130241	0.0153633	0.0614269
												0.0114292	0.00887806	0.0654698
												0.00934234	0.0276376	0.0850268
												0.0245157	0.137208	0.115231
												0.048056	0.121364	0.146706
												0.0859493	0.10163	0.17319
												0.158799	0.0216245	0.0837217
												0.0172562	0.119142	0.106557
												0.110518	0.0195514	0.0642993
												0.0420968	0.0255602	0.0307992
												0.00598307	0.0236301	0.022163
												0.0197794	0.046523	0.0222476
												0.0322675	0.00273876	0.0567483
												0.0757334	0.00438442	0.0687077
												0.0528481	0.0112024	0.0782812
												0.0616887	0.0937637	0.147815
												0.0104385	0.00858943	0.0735803
												0.00315726	0.151219	0.0370495
												0.0123841	0.0382587	0.0226888
												0.0326063	0.0246452	0.0174221
												0.0629174	0.0277263	0.0143775
												0.0392028	0.0428184	0.0394093
												0.0158928	0.02315	0.0375607
												0.00695312	0.0134721	0.111719
												0.0245685	0.0107575	0.0512887
												0.00653193	0.0129486	0.0289956
												0.00937573	0.089438	0.0229038
												0.0491285	0.0762394	0.021134
												0.0213615	0.0453949	0.0448254
												0.0317411	0.0564705	0.013904
												0.0648139	0.047375	0.0933647
												0.0973663	0.0322995	0.0414558
												0.0319353	0.0300325	0.0247706
												0.0212268	0.0403288	0.02163
												0.0166858	0.161692	0.0490555
												0.0586751	0.235491	0.0482864
												0.0979466	0.0918594	0.0903737
												0.0933655	0.0457481	0.0386304
												0.159166	0.0326925	0.0208316
												0.154688	0.043411	0.0180739
												0.143182	0.15979	0.0192789
												0.0641107	0.235491	0.0850458
												0.0773149	0.235491	0.0444458
												0.100761	0.0514439	0.0197332
												0.0799223	0.102145	0.0142757
												0.0439794	0.235491	0.0993483
												0.0219247	0.0127671	0.0483923
												0.0434375	0.0602803	0.0262146
												0.0729914	0.00243087	0.121702
												0.0752438	0.0802247	0.0635088
												0.060681	0.0266067	0.22054
												0.0595943	0.017437	0.235491
												0.05677	0.0193652	0.235491
												0.0650263	0.0241749	0.0125553
												0.0276154	0.0390348	0.196806
												0.0157349	0.0777632	0.0020724
												0.0308326	0.139925	0.0114389
												0.0414529	0.0678682	0.235491
												0.0397337	0.0891997	0.22447
												0.0418706	0.0109549	0.205631
												0.0198102	0.0047964	0.174393
												0.0587472	0.045913	0.105072
												0.0246212	0.0385123	0.074394
												0.0101815	0.0744201	0.0556575
												0.0154793	0.0852899	0.0500749
												0.024754	0.0271571	0.0589063
												0.0357541	0.0314989	0.0876597
												0.0066768	0.235491	0.148201
												0.0662821	0.235491	0.0902123
												0.0294358	0.131218	0.0229744
												0.00713573	0.121212	0.235491
												0.00814874	0.125215	0.235491
												0.0240734	0.0229849	0.0424836
												0.0638694	0.0340284	0.00814969
												0.0826159	0.235491	0.235491
												0.0314844	0.199961	0.235491
												0.0353227	0.0646022	0.0826203
												0.113388	0.0392297	0.0325888
												0.106839	0.0269471	0.235491
												0.071175	0.0351392	0.235491
												0.0891101	0.0560963	0.0629006
												0.0830452	0.0710538	0.0165301
												0.0122211	0.187574	0.235491
												0.0330853	0.184144	0.235491
												0.0179212	0.179813	0.225861
												0.0107391	0.0298618	0.041888
												0.025044	0.212966	0.167298
												0.00653585	0.17469	0.188109
												0.00120767	0.128682	0.0301312
												0.0716641	0.0294552	0.235491
												0.0325197	0.0137869	0.130269
												0.0131087	0.00555884	0.0332871
												0.0109996	0.00382131	0.0163124
												0.0201499	0.0144645	0.235491
												0.0335183	0.235491	0.017549
												0.0581252	0.235491	0.235491
												0.104654	0.122816	0.0308748
												0.162137	0.106725	0.0168317
												0.0159332	0.0614621	0.0202093
												0.0113386	0.150765	0.195652
												0.0054515	0.104226	0.235491
												0.00155065	0.028316	0.110474
												0.0756256	0.0155989	0.0446841
												0.035378	0.0103775	0.0294628
												0.0130755	0.00624951	0.0263548
												0.0103839	0.00816679	0.235491
												0.02467	0.0194649	0.148687
												0.0540898	0.0331788	0.130137
												0.108531	0.0673236	0.0770407
												0.181888	0.056324	0.0580364
												0.00927203	0.124289	0.0475013
												0.00677699	0.0603717	0.0270186
												0.0068031	0.0452165	0.00390509
												0.0810145	0.0273345	0.226936
												0.0420749	0.0352624	0.235491
												0.0149988	0.0354837	0.235491
												0.0102236	0.0344829	0.235491
												0.0399499	0.0402047	0.195389
												0.105533	0.0521715	0.15441
												0.0225323	0.0333747	0.111525
												0.00592084	0.0268176	0.0449376
												0.0099122	0.0278652	0.0208445
												0.0114355	0.0279472	0.0509893
												0.0155046	0.0164672	0.00434498
												0.0818793	0.0265721	0.00717576
												0.0440603	0.0625461	0.00861753
												0.0167106	0.0403231	0.00797535
												0.0254295	0.0690514	0.00677615
												0.0909598	0.0778548	0.00712054
												0.0542893	0.0195535	0.0242995
												0.0356323	0.0172535	0.018188
												0.011328	0.0231954	0.0239487
												0.0038424	0.0225082	0.0344694
												0.0133737	0.0298429	0.04897
												0.0180729	0.0997307	0.0648132
												0.109477	0.0716882	0.104086
												0.0725862	0.0397219	0.180549
												0.0405831	0.0180743	0.116203
												0.0300849	0.0141076	0.0596369
												0.0741719	0.0158448	0.075492
												0.0423786	0.0390623	0.0816427
												0.0183384	0.0353257	0.0739682
												0.0024848	0.0371819	0.0624344
												0.00793366	0.058292	0.0574441
												0.017515	0.0191658	0.0574234
												0.0245133	0.0179721	0.0555658
												0.088309	0.0304536	0.0833
												0.0590686	0.0231994	0.055296
												0.0452375	0.0299135	0.0326275
												0.0658646	0.0470265	0.186228
												0.143347	0.0353668	0.163833
												0.0146444	0.02529	0.0855037
												0.0256436	0.0515112	0.0442007
												0.00536992	0.079422	0.0492817
												0.00304504	0.140514	0.0448941
												0.0160309	0.121557	0.0481536
												0.0218954	0.0285259	0.0511497
												0.0985987	0.0211436	0.00488044
												0.0700234	0.0197397	0.00640729
												0.0572551	0.0405211	0.00896164
												0.0655257	0.0218996	0.0131824
												0.00214708	0.0185157	0.0286605
												0.00818975	0.0966142	0.024873
												0.0334023	0.060971	0.0337805
												0.00999891	0.045855	0.0474267
												0.0015916	0.037803	0.0648111
												0.0107776	0.0333494	0.0698657
												0.0244208	0.0880578	0.0690392
												0.029142	0.0431915	0.0577299
												0.0844649	0.0294056	0.235287
												0.00106626	0.0145632	0.172138
												0.0104492	0.00495926	0.089717
												0.0152417	0.00790768	0.0493965
												0.00172153	0.0391192	0.0280016
												0.00721404	0.0992196	0.0407475
												0.0216483	0.074201	0.0381374
												0.00154613	0.0708506	0.0363221
												0.0198237	0.068441	0.0313057
												0.00391771	0.0261907	0.0139136
												0.00467352	0.12351	0.0206299
												0.0193928	0.124991	0.0278183
												0.0345539	0.0731537	0.0338897
												0.00637139	0.0141606	0.0366817
												0.0104833	0.110832	0.0460067
												0.00416694	0.171393	0.0613359
												0.0169435	0.0614212	0.0817236
												0.0373122	0.0699517	0.075071
												0.0202704	0.0550898	0.0730882
												0.00733645	0.0301751	0.235491
												0.0152261	0.0263818	0.181704
												0.0386485	0.0490087	0.121957
												0.0222989	0.0851832	0.0790678
												0.0174095	0.0241981	0.0544273
												0.0395536	0.0241726	0.0418797
												0.0324987	0.021647	0.0346501
												0.0468093	0.0386955	0.0288273
												0.0816794	0.011414	0.0216731
												0.0708692	0.0214445	0.0136292
												0.100842	0.0377636	0.00794749
												0.137594	0.0292663	0.00612731
												0.130495	0.0137126	0.0490482
												0.0343705	0.0124494	0.0530877
												0.028819	0.0131644	0.0613642
												0.0315803	0.00778579	0.0775877
												0.0200895	0.024467	0.100592
												0.0150976	0.0123803	0.0796953
												0.0129355	0.00141293	0.235491
												0.0604348	0.0226171	0.193914
												0.235491	0.0135063	0.133645
												0.00610156	0.00168783	0.0904807
												0.0921173	0.032264	0.0646005
												0.0319581	0.08464	0.0483894
												0.0359609	0.0327575	0.0362916
												0.0412169	0.0585623	0.0262864
												0.14098	0.0912069	0.0172732
												0.00856391	0.235491	0.0104533
												0.012998	0.235491	0.00784183
												0.0625872	0.235491	0.00839852
												0.125521	0.235491	0.0703373
												0.00249417	0.174726	0.0752602
												0.0661206	0.188899	0.0956004
												0.086523	0.138856	0.0969789
												0.10271	0.0758954	0.120551
												0.182851	0.201867	0.235491
												0.02186	0.116771	0.212168
												0.00704958	0.235491	0.155208
												0.00575937	0.190304	0.0756142
												0.0175765	0.235491	0.054462
												0.0454029	0.235491	0.04858
												0.0530835	0.235491	0.049122
												0.0327088	0.235491	0.0483651
												0.0385383	0.0162554	0.0422417
												0.0564492	0.00701595	0.0337214
												0.0461455	0.00664066	0.0122087
												0.0541755	0.0446811	0.0147074
												0.0646811	0.0241916	0.0160246
												0.00924708	0.0201904	0.0186411
												0.0354217	0.00995759	0.0300533
												0.0265173	0.012789	0.0521678
												0.0102167	0.0135072	0.235491
												0.064837	0.00859595	0.235491
												0.0214968	0.00530211	0.0613617
												0.0109013	0.00298484	0.0456619
												0.0239702	0.011615	0.0376307
												0.0242971	0.0237393	0.0314467
												0.01395	0.0128556	0.0248245
												0.0269305	0.0227852	0.0201578
												0.09244	0.012619	0.0199092
												0.0217554	0.0162343	0.0228605
												0.00675127	0.0043174	0.0240145
												0.0377646	0.00220826	0.0275518
												0.0109734	0.115951	0.0409367
												0.00775452	0.0761825	0.158098
												0.0395323	0.0177958	0.192474
												0.0121151	0.0350295	0.0841127
												0.0262928	0.0210495	0.050114
												0.00848425	0.0350813	0.0295246
												0.0115516	0.00511884	0.0180836
												0.0293313	0.00494496	0.0124276
												0.0817475	0.00385836	0.0121326
												0.0513375	0.0737745	0.0188519
												0.0486986	0.0330973	0.0347187
												0.0646262	0.0444416	0.0323775
												0.085072	0.021042	0.0404958
												0.0561017	0.0446165	0.0709367
												0.0240269	0.00682772	0.0834527
												0.0295056	0.00678454	0.109027
												0.00815533	0.00787754	0.150518
												0.0126001	0.0887633	0.124171
												0.0697008	0.0348512	0.0589319
												0.0547001	0.00807903	0.023434
												0.0627811	0.0110351	0.00875114
												0.0805622	0.0363336	0.00521147
												0.0248385	0.0135338	0.00890708
												0.0339186	0.00840569	0.0209873
												0.0319635	0.0130815	0.0449849
												0.00242693	0.0191977	0.042266
												0.00944511	0.0558151	0.0315037
												0.0126084	0.0147756	0.0499192
												0.0269644	0.00698082	0.0920132
												0.0550043	0.0284968	0.13081
												0.0697957	0.148799	0.18215
												0.0920176	0.0112967	0.0649357
												0.0192428	0.0177695	0.0196368
												0.0184598	0.0269673	0.00434776
												0.0273468	0.0845359	0.00255492
												0.00206348	0.0258417	0.00966446
												0.0102515	0.0164035	0.0284838
												0.0142161	0.0310698	0.0625261
												0.0326389	0.171851	0.0635681
												0.0287068	0.115604	0.109169
												0.0428526	0.0875356	0.1223
												0.0155222	0.0631225	0.161736
												0.0343303	0.0391796	0.0682262
												0.0202828	0.023803	0.0212914
												0.00674607	0.0284308	0.00474996
												0.109212	0.0713207	0.00280613
												0.0710044	0.130032	0.0138438
												0.039618	0.0903262	0.0409274
												0.0159049	0.06426	0.118304
												0.00791105	0.0398105	0.104359
												0.0224316	0.0223542	0.0210362
												0.119567	0.0181509	0.0974444
												0.0852919	0.0417633	0.15229
												0.0568639	0.103039	0.0744795
												0.0323916	0.0690958	0.071051
												0.0134676	0.0413023	0.0800565
												0.0534081	0.0198785	0.0757774
												0.0388722	0.0108857	0.151031
												0.0285183	0.0207886	0.0856896
												0.0234065	0.0868583	0.00745361
												0.0215404	0.0519748	0.22153
												0.199864	0.0221119	0.117425
												0.0090416	0.00668948	0.0501813
												0.124069	0.0088999	0.0776481
												0.212759	0.186444	0.078848
												0.0942726	0.0826536	0.0785701
												0.161388	0.0420161	0.170535
												0.00818135	0.0114442	0.100818
												0.0290989	0.00430617	0.0422256
												0.0700739	0.180188	0.014698
												0.122486	0.087368	0.185581
												0.0189344	0.0387266	0.0851256
												0.0226875	0.00971052	0.0356
												0.0467869	0.235491	0.0276538
												0.0578797	0.192721	0.0745984
												0.0221437	0.0937756	0.0832226
												0.096301	0.0382835	0.0875104
												0.121591	0.161598	0.0935257
												0.0864438	0.095836	0.111384
												0.0609995	0.0707662	0.152124
												0.00416374	0.0259771	0.0368047
												0.00637893	0.0177039	0.185906
												0.0177731	0.00577368	0.0830906
												0.00622917	0.054194	0.0350106
												0.00381853	0.041656	0.0298091
												0.00487327	0.00193168	0.0353775
												0.0292525	0.0245691	0.0751978
												0.0177453	0.0323021	0.0886353
												0.0655055	0.00655776	0.0958565
												0.00784862	0.0135846	0.0994093
												0.0207833	0.00556189	0.107246
												0.114878	0.0739219	0.132565
												0.0906578	0.0485706	0.189999
												0.068471	0.00435084	0.224087
												0.0488501	0.00971724	0.10698
												0.0303206	0.0165378	0.0428231
												0.0276042	0.028084	0.0312165
												0.209723	0.0132206	0.0355173
												0.0304449	0.0100689	0.0751899
												0.0129496	0.0229708	0.0892571
												0.0315261	0.0395068	0.0975502
												0.0255407	0.0048072	0.10152
												0.0567789	0.00429369	0.107739
												0.0365715	0.0212522	0.126925
												0.0287142	0.0243658	0.170243
												0.0344129	0.0255369	0.235491
												0.0713378	0.020712	0.152566
												0.0350689	0.014147	0.0615645
												0.0352293	0.050109	0.0389975
												0.0276547	0.0401753	0.0412963
												0.0482229	0.0322179	0.0702728
												0.0306481	0.0228896	0.0830593
												0.0221489	0.0673615	0.0934872
												0.00706336	0.126909	0.103522
												0.026444	0.0803573	0.116681
												0.0376242	0.0192496	0.137174
												0.0270043	0.0228443	0.171326
												0.0322266	0.049088	0.0563283
												0.00532303	0.108385	0.189609
												0.00608605	0.0423352	0.0844873
												0.0155346	0.0194584	0.0593064
												0.036223	0.0434985	0.102627
												0.039587	0.105783	0.235491
												0.0525652	0.0445	0.0924332
												0.0612397	0.0305717	0.111008
												0.042849	0.0282703	0.131884
												0.0271444	0.0561142	0.153643
												0.0120088	0.0112788	0.101819
												0.00604204	0.0761901	0.0450334
												0.0230123	0.0584021	0.0166052
												0.00928614	0.059076	0.072337
												0.00287895	0.00915649	0.194701
												0.0130164	0.0189574	0.174681
												0.0451904	0.0179583	0.161465
												0.104945	0.00368734	0.147096
												0.141377	0.0085329	0.120923
												0.150263	0.0364102	0.0752334
												0.114126	0.0806597	0.0257581
												0.0593823	0.0185003	0.0311424
												0.00305874	0.0457446	0.106672
												0.00749019	0.0799181	0.0514871
												0.0221155	0.0409412	0.170207
												0.0101062	0.0168101	0.15082
												0.0212718	0.0105779	0.138317
												0.0645445	0.0222196	0.122531
												0.148588	0.0479925	0.0910223
												0.235491	0.0296448	0.0441647
												0.235491	0.0074157	0.0210188
												0.235491	0.00293505	0.0674942
												0.161769	0.0137915	0.0453353
												0.00348538	0.0318602	0.0665613
												0.017381	0.0099631	0.150669
												0.0391658	0.00273782	0.130736
												0.0246763	0.0289474	0.104098
												0.0727582	0.0499433	0.0632317
												0.176307	0.0356244	0.0269596
												0.235491	0.0327337	0.0526622
												0.235491	0.0528637	0.0628467
												0.0162654	0.0984215	0.177837
												0.0344583	0.136613	0.141416
												0.0586327	0.135047	0.0965179
												0.0629708	0.138379	0.235491
												0.168425	0.205467	0.225637
												0.0315755	0.059913	0.00923234
												0.0529522	0.0291569	0.00207823
												0.0545641	0.0188255	0.00250033
												0.169167	0.0185442	0.00147746
												0.0448245	0.0095559	0.00136142
												0.0301271	0.00408215	0.00493866
												0.023516	0.0953586	0.0100409
												0.235491	0.0956125	0.0249277
												0.102785	0.0938468	0.0190779
												0.156802	0.0916966	0.0238497
												0.156771	0.108623	0.00898125
												0.229444	0.168435	0.0072123
												0.0996357	0.235491	0.0100556
												0.235491	0.235491	0.0134617
												0.0379916	0.235491	0.0240783
												0.0839227	0.0521302	0.0353692
												0.147205	0.0161268	0.107235
												0.0671447	0.186686	0.0751052
												0.0427984	0.00414146	0.0428161
												0.0446463	0.0898286	0.0286572
												0.0568339	0.0658886	0.0244143
												0.0668068	0.0526746	0.0212721
												0.0784326	0.168205	0.022629
												0.102424	0.179489	0.0388918
												0.14006	0.186787	0.0324241
												0.0678272	0.197702	0.026079
												0.0580968	0.235491	0.0213122
												0.0607338	0.235491	0.0264873
												0.0309656	0.12382	0.0309152
												0.0717587	0.0675114	0.0473059
												0.0985198	0.0958023	0.0532882
												0.0464188	0.0093698	0.0212427
												0.0264455	0.00335542	0.00587373
												0.0310526	0.0293934	0.00983309
												0.048582	0.0146839	0.0135679
												0.0343619	0.0169961	0.0176749
												0.0740775	0.0269006	0.0231952
												0.0336951	0.235491	0.0359786
												0.0572805	0.235491	0.0193219
												0.0407892	0.235491	0.0108402
												0.0385728	0.10593	0.0132646
												0.158628	0.0765539	0.022247
												0.0821556	0.0495944	0.0290378
												0.0315538	0.0376488	0.0389882
												0.0142176	0.0059392	0.0453877
												0.0377583	0.00324837	0.0382682
												0.0221668	0.0164463	0.0300482
												0.0143319	0.0990805	0.0160625
												0.016366	0.225997	0.0740526
												0.0264231	0.0457993	0.0877633
												0.0307186	0.0438505	0.109673
												0.0229167	0.0438654	0.072271
												0.0254377	0.0450215	0.0978141
												0.144326	0.0294617	0.109458
												0.0698442	0.00782414	0.13248
												0.0234057	0.0149559	0.168688
												0.0434841	0.0741257	0.0293392
												0.0166765	0.0684124	0.116944
												0.00534588	0.0537109	0.132284
												0.00368623	0.0470738	0.169275
												0.00924313	0.0220046	0.220956
												0.0217405	0.0322106	0.131478
												0.0115613	0.0401372	0.0498509
												0.0389471	0.0972687	0.0465052
												0.131544	0.0587005	0.030865
												0.0654333	0.0244197	0.107916
												0.0257023	0.037474	0.130821
												0.032084	0.0473186	0.181913
												0.0110026	0.0468541	0.116436
												0.00440019	0.0446179	0.137615
												0.0039117	0.0141874	0.0437659
												0.00837541	0.0128295	0.0421204
												0.0285387	0.0378177	0.0179632
												0.0679305	0.131217	0.0799988
												0.126933	0.0677176	0.111617
												0.0734431	0.0336292	0.0742291
												0.0444365	0.0479692	0.103676
												0.0457738	0.0202812	0.0312613
												0.0301265	0.0253346	0.0245757
												0.0221082	0.0237191	0.0241964
												0.0148997	0.00995499	0.0551804
												0.0177618	0.0476118	0.0448132
												0.0522526	0.0173024	0.0633777
												0.11155	0.122172	0.0199317
												0.134422	0.0273134	0.0159134
												0.0978092	0.0446754	0.00832193
												0.089772	0.0808781	0.0425467
												0.106778	0.0656268	0.0464966
												0.0737008	0.017529	0.0539819
												0.0515049	0.00624935	0.0163141
												0.0331081	0.0399779	0.00827444
												0.164379	0.116785	0.0376429
												0.157539	0.053181	0.0441695
												0.150946	0.0190332	0.0456378
												0.173575	0.0463995	0.0129334
												0.191491	0.106397	0.00600726
												0.0997918	0.235491	0.04325
												0.0832825	0.0304371	0.0384441
												0.0619826	0.00912228	0.0381865
												0.162621	0.00563595	0.00801558
												0.230729	0.094905	0.0355012
												0.213585	0.121509	0.0341104
												0.235491	0.0896304	0.00930671
												0.235491	0.0879579	0.0310762
												0.235491	0.154406	0.0138439
												0.0571845	0.0982033	0.00491218
												0.128013	0.0470051	0.00927733
												0.235491	0.0189994	0.0269308
												0.235491	0.013483	0.0099525
												0.235491	0.116454	0.00647094
												0.235491	0.0851981	0.0196231
												0.235491	0.0582674	0.0105194
												0.0165193	0.0946031	0.0187218
												0.0287826	0.16648	0.0183129
												0.140435	0.124536	0.00562222
												0.235491	0.0671118	0.00627219
												0.235491	0.032962	0.0236356
												0.235491	0.0881314	0.00946424
												0.235491	0.045748	0.0116826
												0.00850613	0.0630105	0.0153325
												0.0146906	0.114625	0.0201945
												0.235491	0.0446557	0.0499683
												0.235491	0.0688395	0.017994
												0.235491	0.0805428	0.0215794
												0.0435541	0.0558689	0.0091462
												0.0139771	0.0515417	0.0190432
												0.0751703	0.0876874	0.00265172
												0.030446	0.0310657	0.0673435
												0.114825	0.0316901	0.17662
												0.0550608	0.0643512	0.118324
												0.0503649	0.0822251	0.0306375
												0.00554117	0.0891121	0.00898852
												0.0187273	0.0306146	0.0244189
												0.01624	0.0133521	0.037344
												0.0171295	0.0210586	0.0374253
												0.0215512	0.134029	0.021814
												0.0722517	0.05718	0.00660611
												0.0156262	0.0163965	0.0807517
												0.0167809	0.0020943	0.12324
												0.0613498	0.106819	0.049721
												0.0477808	0.0661096	0.0198771
												0.0442789	0.0201416	0.0235818
												0.118949	0.0699136	0.0343854
												0.111776	0.0922597	0.0225876
												0.103943	0.0546086	0.0108671
												0.0961512	0.0511478	0.0150377
												0.105726	0.0357824	0.0509578
												0.0705105	0.0270149	0.0228451
												0.0439515	0.0216525	0.0212103
												0.0282418	0.0361392	0.0124617
												0.0253565	0.0164726	0.00743483
												0.0342942	0.00511642	0.0618498
												0.235491	0.0108598	0.0552525
												0.00974349	0.0344842	0.0494567
												0.0295442	0.0731871	0.0296722
												0.0768852	0.12729	0.0380802
												0.133105	0.207645	0.0186063
												0.189555	0.180237	0.0110147
												0.235491	0.145879	0.00906353
												0.235491	0.11768	0.0096025
												0.235491	0.187985	0.0192958
												0.0444689	0.120705	0.0644911
												0.0225293	0.0595279	0.0117764
												0.00850516	0.0315117	0.0318086
												0.0995404	0.0820827	0.0429257
												0.140728	0.211455	0.0220542
												0.123339	0.235491	0.0116471
												0.136485	0.235491	0.0100083
												0.111432	0.0784038	0.0120556
												0.0257561	0.0614247	0.0230266
												0.0108513	0.235491	0.0247128
												0.00224409	0.235491	0.0105611
												0.00491461	0.0204355	0.00891061
												0.0203223	0.00571189	0.119942
												0.00835359	0.0120547	0.0447115
												0.00211684	0.0394055	0.0208017
												0.0107719	0.0810443	0.0128073
												0.015962	0.143272	0.0126345
												0.152424	0.0863514	0.0159284
												0.101905	0.0709928	0.0242098
												0.0716067	0.173833	0.0274339
												0.0494287	0.198783	0.0302412
												0.0384249	0.235038	0.0136352
												0.0223817	0.235491	0.00940659
												0.0308287	0.235491	0.0609027
												0.181632	0.00762825	0.00727618
												0.189333	0.0158046	0.00904553
												0.199538	0.0465382	0.0180826
												0.215417	0.164923	0.0252386
												0.173183	0.0919449	0.0297039
												0.164798	0.0468103	0.0325949
												0.170568	0.0430018	0.0183851
												0.186615	0.066682	0.0175257
												0.0978425	0.100932	0.0120737
												0.133262	0.0724325	0.0028644
												0.0695934	0.235491	0.00949793
												0.0644178	0.00774477	0.0244304
												0.0878056	0.0168533	0.0344692
												0.0197212	0.181393	0.0349097
												0.128441	0.0980051	0.0366689
												0.0675765	0.0436696	0.0200381
												0.0788644	0.0252423	0.0198132
												0.235491	0.0304763	0.014803
												0.235491	0.0431422	0.0141428
												0.235491	0.0627816	0.0299319
												0.235491	0.113216	0.0360501
												0.235491	0.032724	0.0379575
												0.235491	0.0256184	0.0380561
												0.0712573	0.0261601	0.0186903
												0.064607	0.0308737	0.0184826
												0.123813	0.0336235	0.01499
												0.122538	0.0451456	0.0353159
												0.0518063	0.0331588	0.0382791
												0.0172165	0.0339319	0.0370368
												0.0347241	0.0310298	0.034808
												0.0353563	0.0424007	0.0148274
												0.0363131	0.115448	0.0135565
												0.235491	0.0447852	0.0114616
												0.235491	0.0511465	0.0394865
												0.235491	0.042641	0.0343907
												0.235491	0.0748411	0.0285868
												0.0435998	0.191252	0.0205689
												0.0377125	0.147826	0.00745704
												0.0294208	0.11303	0.00589125
												0.0212653	0.0774121	0.0317235
												0.180143	0.235491	0.0191193
												0.0459868	0.201892	0.0130683
												0.0153963	0.133267	0.00871666
												0.0169329	0.0752288	0.00483723
												0.0119135	0.0290359	0.0149598
												0.0125882	0.235491	0.0152809
												0.0185838	0.190844	0.027671
												0.0265149	0.0908734	0.0213417
												0.0359442	0.0229466	0.0428573
												0.0489793	0.235491	0.0574738
												0.0321812	0.189026	0.048148
												0.0220285	0.235491	0.0873194
												0.0127108	0.235491	0.0827152
												0.00804912	0.235491	0.11728
												0.0745045	0.0284498	0.00984572
												0.0374668	0.0157128	0.0698539
												0.0141723	0.0225423	0.235491
												0.0134413	0.00304394	0.147741
												0.00428566	0.0161219	0.0836342
												0.00312272	0.14398	0.118071
												0.00826283	0.0170811	0.0920175
												0.016175	0.0128033	0.0905566
												0.0250074	0.0233376	0.0767002
												0.0354913	0.0318798	0.0166513
												0.0266601	0.0351272	0.0112606
												0.0142395	0.00864035	0.00904424
												0.00486523	0.00281463	0.00952308
												0.00294279	0.00841662	0.00450231
												0.0111702	0.00527223	0.0124021
												0.0275236	0.014679	0.0192501
												0.0182281	0.0106477	0.0326184
												0.0215708	0.035051	0.0379215
												0.00618144	0.0130182	0.0317478
												0.00242962	0.0257955	0.0463866
												0.00734873	0.00978041	0.0253617
												0.0152453	0.00805733	0.0224001
												0.0227805	0.00608269	0.0197756
												0.0311632	0.0242631	0.0144779
												0.113685	0.0460829	0.0130467
												0.130146	0.0502016	0.016351
												0.00482109	0.035425	0.0414022
												0.00564093	0.011113	0.0288574
												0.0205413	0.00139266	0.0219303
												0.056443	0.00514711	0.0235234
												0.0273586	0.00491603	0.0350311
												0.071397	0.0283587	0.0655547
												0.147433	0.0435876	0.0308833
												0.0387743	0.0252766	0.00569794
												0.0173985	0.0126057	0.0138403
												0.0119089	0.00170141	0.0247477
												0.0170421	0.00518053	0.0349634
												0.0257752	0.0103042	0.0343107
												0.0339834	0.0121451	0.0313327
												0.068957	0.0441538	0.0282903
												0.0741997	0.0156932	0.0228696
												0.0927726	0.0184607	0.0260657
												0.0169837	0.00309952	0.0241809
												0.0200113	0.00928714	0.0197822
												0.0398001	0.0264981	0.0174084
												0.0823067	0.0359674	0.015442
												0.150414	0.0104885	0.0150294
												0.084924	0.0155436	0.0233966
												0.0670988	0.00886883	0.0233916
												0.0596304	0.00995188	0.0261231
												0.0544012	0.0588541	0.0445865
												0.0509551	0.0235931	0.0364591
												0.0464059	0.0241303	0.0156246
												0.0411248	0.0207437	0.0250739
												0.0394011	0.00186264	0.0306501
												0.0465513	0.0297651	0.0300255
												0.0647903	0.0175193	0.0402502
												0.0928378	0.105826	0.0225539
												0.126499	0.0333555	0.0283901
												0.0712142	0.0518472	0.0350539
												0.115192	0.00523145	0.0372792
												0.0891969	0.0113733	0.0375954
												0.0675078	0.0394552	0.0342956
												0.0455313	0.0676041	0.0240049
												0.0319878	0.052853	0.0150914
												0.0255317	0.0240767	0.0189895
												0.023937	0.00917132	0.0253052
												0.0245661	0.073572	0.0317923
												0.027911	0.0759434	0.0648728
												0.0372757	0.0847526	0.0218197
												0.0542405	0.012774	0.0264127
												0.0781884	0.12516	0.0335909
												0.107088	0.089204	0.0599519
												0.137481	0.0323589	0.0255271
												0.0937314	0.110371	0.0363791
												0.068097	0.00376492	0.0459495
												0.0361987	0.00183363	0.0536386
												0.0159852	0.00516235	0.0576877
												0.0108012	0.01586	0.0505099
												0.0158874	0.0109301	0.0314852
												0.0237166	0.0118846	0.0155505
												0.0324799	0.107535	0.0151239
												0.0438067	0.0468818	0.0327526
												0.0586527	0.105514	0.0457398
												0.0778754	0.055421	0.0318146
												0.135393	0.026581	0.049219
												0.137224	0.0124874	0.0848874
												0.071416	0.0112308	0.0316796
												0.0335507	0.0219081	0.0432655
												0.0110775	0.0494299	0.0537753
												0.00868195	0.0935694	0.063259
												0.017937	0.00305862	0.065413
												0.0303168	0.00800174	0.0518333
												0.0433359	0.0124364	0.0285818
												0.0561699	0.0122363	0.0130641
												0.0701743	0.00920963	0.01586
												0.108604	0.00464321	0.044885
												0.102956	0.00275157	0.0183024
												0.0786995	0.00337121	0.0731647
												0.0398774	0.0072906	0.108608
												0.0168964	0.00867795	0.0374449
												0.0137747	0.0269144	0.0464706
												0.0229634	0.017953	0.0538842
												0.0381449	0.0149075	0.0589066
												0.0542275	0.0274434	0.0539159
												0.0689359	0.0724291	0.0358796
												0.097812	0.158883	0.0170537
												0.0866692	0.0243814	0.0129696
												0.0922712	0.021465	0.0329781
												0.0547758	0.0402694	0.0446453
												0.030391	0.0247824	0.0793611
												0.151925	0.0172161	0.0979276
												0.133132	0.0379837	0.0318475
												0.0485484	0.0367503	0.0396588
												0.0654373	0.0651017	0.0430731
												0.0903216	0.135284	0.0443931
												0.0787806	0.0709753	0.0420363
												0.0456064	0.0627717	0.031418
												0.163772	0.051525	0.0173647
												0.137576	0.0416582	0.015183
												0.0494399	0.0545275	0.0373618
												0.0626404	0.0326417	0.0390888
												0.0811647	0.0242947	0.102335
												0.0689482	0.0110956	0.113125
												0.0254988	0.0150036	0.032729
												0.0482838	0.0555384	0.0336731
												0.131643	0.153742	0.0313046
												0.101861	0.106917	0.0285616
												0.0777501	0.0369366	0.0239102
												0.0593035	0.0393248	0.0190394
												0.0122065	0.0781763	0.0252875
												0.0285802	0.0993335	0.0564097
												0.0536285	0.0668636	0.0116439
												0.0935453	0.0430981	0.106136
												0.0644128	0.0152406	0.0205185
												0.00831123	0.0017051	0.0188573
												0.0184754	0.0165759	0.0209537
												0.0377532	0.0630193	0.0283985
												0.232957	0.0601928	0.049187
												0.0209737	0.109735	0.093969
												0.155461	0.0176662	0.0121142
												0.0398856	0.0719426	0.00319258
												0.108288	0.0388156	0.023716
												0.0582084	0.0106878	0.0360243
												0.0516417	0.00725857	0.0600898
												0.0576672	0.0723561	0.0757054
												0.0415214	0.0373225	0.0984333
												0.0448246	0.0547707	0.031194
												0.193257	0.00980036	0.0781349
												0.216717	0.071948	0.110239
												0.073653	0.0299751	0.154823
												0.0731339	0.0115813	0.210742
												0.121183	0.0928888	0.00108445
												0.117584	0.037274	0.0200975
												0.0886019	0.0260036	0.00205996
												0.0948618	0.00534579	0.0185787
												0.024456	0.00767887	0.00127061
												0.0190072	0.0560738	0.0157887
												0.0279211	0.0222189	0.00285596
												0.0402977	0.0836917	0.0163108
												0.0487018	0.0507138	0.13557
												0.0502421	0.0188705	0.0210915
												0.0475471	0.0120172	0.121486
												0.048842	0.00160916	0.125223
												0.0632999	0.0110872	0.153641
												0.0924753	0.0399944	0.224917
												0.127432	0.023591	0.0232742
												0.156616	0.0713109	0.0310708
												0.138946	0.0251652	0.0354915
												0.126273	0.00360921	0.0308305
												0.0273789	0.00684249	0.0501049
												0.0103674	0.00682344	0.0508514
												0.0118557	0.00589506	0.0442603
												0.0225006	0.0313209	0.0146966
												0.0346407	0.10144	0.00833129
												0.0421994	0.0394278	0.017796
												0.0411406	0.0166913	0.00537205
												0.0357358	0.00633937	0.0112898
												0.0424056	0.0107579	0.0718662
												0.0766055	0.00806771	0.0737101
												0.131376	0.0338209	0.0817043
												0.163957	0.0667099	0.0476908
												0.0475088	0.00741247	0.0797078
												0.0174389	0.00733608	0.113764
												0.0119321	0.0112323	0.170121
												0.0203393	0.00232343	0.147132
												0.0351175	0.0180194	0.146985
												0.0490524	0.11729	0.129161
												0.0536121	0.00490628	0.102841
												0.046759	0.00718583	0.0824783
												0.0435919	0.00594726	0.0515613
												0.0919213	0.00351334	0.153498
												0.0378986	0.00423877	0.122687
												0.0234549	0.179518	0.0957195
												0.0313638	0.00248201	0.0742559
												0.0487706	0.0196697	0.0554999
												0.0672024	0.00231141	0.0528387
												0.0771565	0.027796	0.0637418
												0.135933	0.00181336	0.0809564
												0.132188	0.0139766	0.157021
												0.235491	0.00389925	0.085465
												0.235491	0.0405382	0.084202
												0.0823685	0.00560196	0.0624445
												0.0452517	0.00801083	0.0529298
												0.0481471	0.00491145	0.041492
												0.0677364	0.00535601	0.031629
												0.0893303	0.00894572	0.0290594
												0.103135	0.00526038	0.0255281
												0.119504	0.0108078	0.0276202
												0.133256	0.0595732	0.0284952
												0.141875	0.0516044	0.0432236
												0.0887572	0.146607	0.0373907
												0.0696278	0.0918146	0.0374776
												0.0870232	0.0490866	0.0327035
												0.10082	0.0379311	0.0266344
												0.107247	0.0532593	0.0238325
												0.104071	0.080619	0.0197913
												0.0601452	0.111897	0.0138382
												0.0352171	0.129266	0.0239713
												0.108915	0.0474953	0.02398
												0.0671047	0.0162194	0.0284758
												0.0789372	0.235491	0.0288532
												0.0868864	0.148272	0.0282811
												0.0850109	0.155614	0.0290877
												0.063897	0.0806866	0.0285723
												0.0587832	0.0537757	0.0169302
												0.0636702	0.0310015	0.0139784
												0.0622728	0.0199238	0.0199375
												0.0553046	0.0274234	0.0252857
												0.0428552	0.0539403	0.0307607
												0.0285167	0.0942111	0.036113
												0.040407	0.140372	0.0197844
												0.0189522	0.113632	0.00860012
												0.0259549	0.14579	0.0116448
												0.0350951	0.163248	0.0187889
												0.0906226	0.178997	0.0296349
												0.111265	0.189958	0.039694
												0.0187924	0.0874923	0.0173004
												0.191312	0.053581	0.00616866
												0.0156399	0.0306967	0.0104536
												0.235491	0.0168947	0.0705901
												0.235491	0.016303	0.0395046
												0.235491	0.0341975	0.0104309
												0.222758	0.0681597	0.118967
												0.235491	0.111814	0.0780289
												0.235491	0.159174	0.152519
												0.235491	0.168784
												0.235491	0.00757757
												0.235491	0.0273249
												0.235491	0.0562378
												0.235491	0.138213
												0.235491	0.207519
												0.235491	0.219518
												0.235491	0.0734
												0.0628854	0.0379863
												0.0533304	0.0165242
												0.235491	0.19327
												0.235491	0.0131883
												0.00213873	0.0377264
												0.00125928	0.0772349
												0.0554609	0.121792
												0.0324932	0.0662994
												0.025164	0.0848212
												0.00537247	0.164831
												0.00739178	0.162323
												0.0402429	0.136391
												0.0254985	0.235491
												0.0416755	0.0611208
												0.0630995	0.0284231
												0.0702465	0.0113099
												0.0741494	0.00715228
												0.0925568	0.116554
												0.133648	0.0342458
												0.0552881	0.0727009
												0.0146741	0.0366295
												0.00253494	0.0485206
												0.0119558	0.178116
												0.0302578	0.177807
												0.0465865	0.15628
												0.0941134	0.235491
												0.0282942	0.0490794
												0.000411066	0.0211292
												0.00169429	0.0117486
												0.0681437	0.0153944
												0.0218692	0.0241079
												0.0017582	0.060799
												0.0122998	0.0211763
												0.0010695	0.0396934
												0.00433916	0.123433
												0.0600172	0.0777818
												0.00142181	0.0379004
												0.0126313	0.0171224
												0.0288243	0.0168738
												0.0502667	0.0302503
												0.080863	0.0466927
												0.055634	0.0432795
												0.011318	0.0587186
												0.00571177	0.0289781
												0.0219536	0.0192053
												0.0217032	0.0287797
												0.0501514	0.0356343
												0.0627361	0.0228737
												0.0497273	0.0478729
												0.0165289	0.0901752
												0.00688288	0.0259559
												0.00878681	0.0488569
												0.0125664	0.110729
												0.0252843	0.125948
												0.0571117	0.0412458
												0.0501309	0.0128146
												0.00752194	0.0535106
												0.00464137	0.118326
												0.00932466	0.0338134
												0.00877758	0.020518
												0.0208269	0.069748
												0.074155	0.235491
												0.0264799	0.126527
												0.0119791	0.0338374
												0.0149908	0.0854128
												0.015513	0.0364823
												0.0108059	0.10281
												0.0512516	0.0313393
												0.0754795	0.0017445
												0.026962	0.0555647
												0.027381	0.135601
												0.031025	0.0218418
												0.0294477	0.116232
												0.0326928	0.0121403
												0.0251913	0.00511594
												0.0096613	0.00863649
												0.0284879	0.0243911
												0.0466216	0.0160465
												0.0945515	0.0534532
												0.0410509	0.0379281
												0.0498922	0.0975932
												0.0571132	0.0778395
												0.065341	0.0246054
												0.0142768	0.113119
												0.00172726	0.123622
												0.0160429	0.119377
												0.0657242	0.0970674
												0.109848	0.109676
												0.00844028	0.0271045
												0.00238314	0.0335601
												0.00137916	0.13889
												0.0127396	0.235491
												0.00199704	0.235491
												0.0107855	0.0066334
												0.0844269	0.00445722
												0.103619	0.00623156
												0.0015606	0.0126378
												0.00191224	0.0538683
												0.0107443	0.235491
												0.0104949	0.235491
												0.0122846	0.158927
												0.0834466	0.0156774
												0.0286482	0.0332139
												0.0236605	0.0458022
												0.0294344	0.0475887
												0.0298785	0.0369554
												0.023407	0.0291494
												0.0210495	0.235491
												0.00651923	0.144226
												0.00688431	0.073155
												0.0277198	0.0271361
												0.0132773	0.0608363
												0.00608189	0.0922115
												0.00107153	0.107368
												0.0052346	0.00742866
												0.032892	0.0121892
												0.0116571	0.234699
												0.0157768	0.12248
												0.0191204	0.0576718
												0.0391897	0.0593311
												0.0470862	0.0785961
												0.0977382	0.00803931
												0.0688116	0.00852298
												0.0463415	0.00639226
												0.0298882	0.015586
												0.0150882	0.0697526
												0.0169609	0.179041
												0.022341	0.165815
												0.0301953	0.0609637
												0.0394458	0.015747
												0.0268746	0.00446467
												0.0205968	0.00557352
												0.0448534	0.0434516
												0.0488089	0.101406
												0.0414335	0.208064
												0.0352515	0.170097
												0.0298716	0.0672181
												0.0242189	0.0185236
												0.0169473	0.00642517
												0.00918889	0.00850949
												0.00494644	0.142324
												0.0080693	0.235491
												0.0197974	0.235491
												0.0401309	0.0736568
												0.0411577	0.0224724
												0.0349517	0.00840592
												0.0316989	0.0115287
												0.029323	0.125123
												0.0257586	0.235491
												0.0189915	0.235491
												0.01008	0.0789881
												0.00420104	0.0271812
												0.00489617	0.0113871
												0.0120184	0.0161711
												0.0251201	0.045255
												0.0434337	0.235491
												0.0307517	0.153941
												0.0248422	0.0730285
												0.0140251	0.015444
												0.0148521	0.0068389
												0.0174268	0.0130076
												0.0181331	0.140303
												0.0609645	0.068365
												0.0341637	0.0260278
												0.0207582	0.00837304
												0.0381519	0.0425685
												0.140293	0.0566246
												0.101823	0.023247
												0.0868957	0.0113889
												0.112656	0.00867055
												0.0450608	0.00912662
												0.0244545	0.0157973
												0.0250738	0.00466875
												0.0355273	0.0106093
												0.0479161	0.0241442
												0.0273239	0.00582897
												0.0173669	0.00708805
												0.0109174	0.0114998
												0.0746711	0.029584
												0.0593789	0.235491
												0.0555528	0.0655911
												0.0653214	0.0489961
												0.105448	0.0390215
												0.103198	0.0622361
												0.203767	0.0130397
												0.18325	0.0173961
												0.152081	0.0204497
												0.0769491	0.00269021
												0.0857407	0.00200507
												0.0370065	0.00384196
												0.0231294	0.0180069
												0.0540582	0.0218158
												0.0324392	0.0094365
												0.0283977	0.00997441
												0.0329578	0.017367
												0.135315	0.030664
												0.131348	0.0111914
												0.172305	0.0200143
												0.146175	0.043951
												0.113705	0.0155475
												0.0783762	0.0894469
												0.0442846	0.235491
												0.0202983	0.021594
												0.0298489	0.087849
												0.0203674	0.0268644
												0.161307	0.0969783
												0.141551	0.0252256
												0.119091	0.00733413
												0.0949906	0.0145008
												0.0490039	0.0249803
												0.0446826	0.0315216
[truncated: 405 more rows]

[truncated: 1 more sheets: FigureS7]
